# Supplementary material for: Ubiquitin pathway blockade reveals endogenous ADP-ribosylation marking PARP7 and AHR for degradation
Source: EMBO J. 2025 Dec 1;45(1):261–77. doi: 10.1038/s44318-025-00656-1 (PMC12759070; doi:10.1038/s44318-025-00656-1)
Supplement: Supplementary file 4 — Source data Fig. 2 [file 44318_2025_656_MOESM4_ESM.zip]

Archive with 9 entries (4 files):
- Figure 2/
- Figure 2/2A/
- Figure 2/2A/Fig. 2A.pdf
- Figure 2/2B/
- Figure 2/2B/Fig. 2B.pdf
- Figure 2/2C/
- Figure 2/2C/Source data Fig. 2C.xlsx
- Figure 2/2D/
- Figure 2/2D/Fig. 2D.pdf
