# Supplementary material for: Ubiquitin pathway blockade reveals endogenous ADP-ribosylation marking PARP7 and AHR for degradation
Source: EMBO J. 2025 Dec 1;45(1):261–77. doi: 10.1038/s44318-025-00656-1 (PMC12759070; doi:10.1038/s44318-025-00656-1)
Supplement: Supplementary file 4 — Source data Fig. 2 [file 44318_2025_656_MOESM4_ESM.zip › Figure 2/2C/Source data Fig. 2C.xlsx]

## Sheet: Sheet1
			Rep1	Rep2	Rep3
	DMSO		254.838	242.703	215.398
	TAK243		2733.44	2254.1	2205.56
	MG132		2581.75	2430.06	2557.48
	PARP7i		1001.15	976.878	946.54
	TAK243 + PARP7i		3018.61	3070.19	3176.37
	non-HIBIT DMSO		48.541	27.304	39.439
	non-HIBIT TAK243		30.338	21.236	30.338
	non-HIBIT PARP7i		33.372	24.27	51.574
