# Supplementary material for: Ubiquitin pathway blockade reveals endogenous ADP-ribosylation marking PARP7 and AHR for degradation
Source: EMBO J. 2025 Dec 1;45(1):261–77. doi: 10.1038/s44318-025-00656-1 (PMC12759070; doi:10.1038/s44318-025-00656-1)
Supplement: Supplementary file 5 — Source data Fig. 3 [file 44318_2025_656_MOESM5_ESM.zip]

Archive with 5 entries (2 files):
- Figure 3/
- Figure 3/3B/
- Figure 3/3B/Fig. 3B.pdf
- Figure 3/3C/
- Figure 3/3C/Fig. 3C.pdf
