# Supplementary material for: Ubiquitin pathway blockade reveals endogenous ADP-ribosylation marking PARP7 and AHR for degradation
Source: EMBO J. 2025 Dec 1;45(1):261–77. doi: 10.1038/s44318-025-00656-1 (PMC12759070; doi:10.1038/s44318-025-00656-1)
Supplement: Supplementary file 6 — Source data Fig. 4 [file 44318_2025_656_MOESM6_ESM.zip]

Archive with 7 entries (3 files):
- Figure 4/
- Figure 4/4A/
- Figure 4/4A/Fig. 4A.pdf
- Figure 4/4B/
- Figure 4/4B/Fig. 4B.pdf
- Figure 4/4C/
- Figure 4/4C/Fig. 4C.pdf
