# Supplementary material for: Ubiquitin pathway blockade reveals endogenous ADP-ribosylation marking PARP7 and AHR for degradation
Source: EMBO J. 2025 Dec 1;45(1):261–77. doi: 10.1038/s44318-025-00656-1 (PMC12759070; doi:10.1038/s44318-025-00656-1)
Supplement: Supplementary file 7 — Source data Fig. 5 [file 44318_2025_656_MOESM7_ESM.zip]

Archive with 10 entries (5 files):
- Figure 5/
- Figure 5/5A/
- Figure 5/5A/Fig. 5A.pdf
- Figure 5/5B/
- Figure 5/5B/Fig. 5B.pdf
- Figure 5/5B/Quantification Fig. 5B.xlsx
- Figure 5/5C/
- Figure 5/5C/Source data Fig. 5C.xlsx
- Figure 5/5D/
- Figure 5/5D/Source data Fig. 5D.xlsx
