# Supplementary material for: Ubiquitin pathway blockade reveals endogenous ADP-ribosylation marking PARP7 and AHR for degradation
Source: EMBO J. 2025 Dec 1;45(1):261–77. doi: 10.1038/s44318-025-00656-1 (PMC12759070; doi:10.1038/s44318-025-00656-1)
Supplement: Supplementary file 7 — Source data Fig. 5 [file 44318_2025_656_MOESM7_ESM.zip › Figure 5/5B/Quantification Fig. 5B.xlsx]

## Sheet: Sheet1
	WT			DTX2 KO
AHR/tubulin ratio	1	1	1	2.12274	2.41111	3.30598
	rep1	rep2	rep3	rep1	rep2	rep3
