# Supplementary material for: Ubiquitin pathway blockade reveals endogenous ADP-ribosylation marking PARP7 and AHR for degradation
Source: EMBO J. 2025 Dec 1;45(1):261–77. doi: 10.1038/s44318-025-00656-1 (PMC12759070; doi:10.1038/s44318-025-00656-1)
Supplement: Supplementary file 7 — Source data Fig. 5 [file 44318_2025_656_MOESM7_ESM.zip › Figure 5/5C/Source data Fig. 5C.xlsx]

## Sheet: Sheet1
		WT rep1	WT rep2	WT rep3	DTX2 rep1	DTX2 rep2	DTX2 rep3
	DMSO	0.84	0.78	1.52	1.35	1.01	0.52
	Tapinarof	168.12	171.06	82.9	891.44	999.46	550.65
	RBN2397	1.16	1.01	0.56	1.03	1.19	0.78
	Tapinarof + RBN2397	1553.89	2043.27	651.07	2452.44	2619.36	1144.1
