# Supplementary material for: Ubiquitin pathway blockade reveals endogenous ADP-ribosylation marking PARP7 and AHR for degradation
Source: EMBO J. 2025 Dec 1;45(1):261–77. doi: 10.1038/s44318-025-00656-1 (PMC12759070; doi:10.1038/s44318-025-00656-1)
Supplement: Supplementary file 8 — Source data Fig. 6 [file 44318_2025_656_MOESM8_ESM.zip]

Archive with 2 entries (1 files):
- Figure 6/
- Figure 6/Source data Fig. 6 IF quantification.xlsx
