# Supplementary material for: Ubiquitin pathway blockade reveals endogenous ADP-ribosylation marking PARP7 and AHR for degradation
Source: EMBO J. 2025 Dec 1;45(1):261–77. doi: 10.1038/s44318-025-00656-1 (PMC12759070; doi:10.1038/s44318-025-00656-1)
Supplement: Supplementary file 8 — Source data Fig. 6 [file 44318_2025_656_MOESM8_ESM.zip › Figure 6/Source data Fig. 6 IF quantification.xlsx]

## Sheet: HCC44 ADPr
DMSO	DMSO + P7i	Tapi	Tapi + P7i	Tak243	Tak243 + P7i	TAPi + Tak243	TAPi + Tak243 + P7i	MG132	MG132 + P7i	MG132 + Tapi	MG132 + Tapi + P7i
0.00141596	0.00044875	0.00191212	0.000416547	0.00982703	0.000736737	0.00678213	0.000805246	0.00120247	0.000774759	0.00229954	0.00079956
0.000985797	0.000512142	0.000600889	0.000417213	0.010958	0.000816423	0.00578922	0.00102213	0.000805821	0.000786795	0.00273162	0.00062481
0.00196241	0.0005783	0.000905644	0.000496724	0.0135621	0.000650172	0.00482511	0.0011168	0.00254799	0.000835129	0.00333726	0.0006985
0.000791604	0.000773932	0.00218641	0.000717865	0.00657193	0.000789354	0.00667073	0.000544986	0.000627624	0.000702785	0.00258984	0.000775716
0.000898579	0.000553366	0.00109189	0.00050979	0.00469595	0.000803296	0.0063456	0.000599069	0.00196304	0.000829573	0.00429616	0.000673375
0.000760507	0.00057542	0.000613535	0.000533983	0.00489165	0.000676083	0.00482769	0.000865366	0.00191317	0.000714361	0.00257298	0.000757058
0.000559829	0.000580846	0.000953205	0.000637549	0.00625161	0.000659444	0.00799505	0.000772372	0.00105691	0.000432597	0.00756143	0.000542574
0.000972358	0.000399162	0.000835029	0.000445563	0.00563254	0.000717541	0.00659254	0.000583053	0.00345353	0.000783783	0.00147382	0.00138333
0.000819112	0.00105118	0.00123834	0.000450787	0.00356263	0.00071884	0.00403135	0.000983592	0.00133887	0.000839533	0.00164524	0.000894038
0.000829755	0.000551619	0.000821945	0.00047662	0.00480316	0.000885364	0.00744807	0.000789458	0.00120868	0.000696321	0.00287945	0.000919764
0.000746143	0.000401028	0.000811873	0.000647628	0.00456997	0.000773396	0.00793026	0.00109859	0.00128683	0.000499014	0.00219001	0.000638738
0.00151453	0.000419503	0.0008225	0.000417242	0.00250507	0.00108678	0.00865102	0.000749215	0.0013399	0.000860921	0.0019821	0.000726871
0.000729835	0.000469659	0.000632393	0.000377973	0.00810356	0.000770988	0.00581094	0.000761633	0.00168121	0.00100443	0.00206277	0.000604399
0.000856269	0.000399546	0.000543251	0.000495162	0.00559611	0.000894073	0.00579774	0.000876412	0.00189048	0.000703122	0.00100086	0.0012302
0.000784276	0.000604071	0.00156607	0.000496759	0.00103066	0.000579189	0.00539363	0.00123764	0.00273382	0.000580358	0.00156693	0.000801027
0.000718941	0.000607844	0.000630394	0.000467275	0.00469453	0.000742987	0.00483396	0.0011732	0.00106034	0.000596739	0.00115482	0.0011593
0.00171994	0.000711836	0.000627856	0.00066964	0.00597693	0.000731029	0.00559603	0.000616777	0.00191744	0.000531184	0.00448465	0.00084955
0.00110529	0.000454627	0.000764229	0.000532081	0.00462647	0.000910696	0.00236364	0.000632701	0.00354221	0.00112959	0.00297738	0.000881317
0.00116194	0.000519627	0.00100654	0.000466401	0.00482127	0.00091354	0.0021885	0.0020324	0.00150597	0.000583868	0.00341078	0.000767705
0.000733324	0.000614242	0.00140927	0.00037021	0.00246997	0.000685228	0.00176185	0.000983974	0.00182455	0.0011339	0.00221137	0.000532342
0.00240203	0.000623738	0.000883988	0.000430993	0.00615791	0.000697523	0.00875509	0.000893218	0.00147804	0.000829601	0.00223083	0.000493019
0.000727841	0.000407244	0.00185882	0.000452577	0.00805669	0.000682583	0.00410492	0.00184737	0.00236019	0.000782427	0.00104109	0.00043279
0.000863244	0.000511867	0.00157469	0.000391271	0.00205953	0.00201156	0.00773488	0.000820594	0.0021092	0.00067483	0.00236935	0.00121837
0.000782951	0.000885186	0.00125859	0.000491108	0.00394058	0.000829685	0.00532984	0.000591308	0.000914199	0.000839961	0.00129797	0.00101916
0.000920396	0.000547902	0.00118517	0.000607718	0.00189671	0.000571285	0.00446641	0.000549473	0.00130711	0.000763066	0.00160342	0.000722382
0.000956349	0.000668009	0.00114806	0.000809766	0.00419451	0.000987719	0.00336483	0.00103394	0.0015805	0.000511205	0.00265647	0.000851994
0.000711296	0.00046339	0.00159388	0.000521055	0.00256952	0.000650696	0.00437137	0.000685552	0.00156266	0.0010111	0.00174042	0.00112216
0.000706472	0.000497366	0.00138807	0.000434973	0.00641477	0.00089163	0.00453935	0.000437663	0.00197337	0.000440174	0.00305322	0.0401467
0.00104098	0.000694533	0.000783846	0.000478125	0.00191382	0.00104746	0.00182331	0.000642514	0.00131915	0.000587867	0.00193673	0.000647381
0.000652882	0.000562906	0.000542485	0.000452793	0.00284019	0.000646536	0.00340593	0.00110172	0.00127526	0.000793364	0.00285824	0.000622522
0.000728965	0.000644087	0.000581088	0.000535744	0.00352302	0.000482765	0.00514836	0.00109183	0.0013993	0.000686974	0.00269055	0.000742448
0.000789924	0.000507847	0.000956713	0.000438161	0.00673589	0.000521402	0.0045317	0.0011453	0.00175749	0.00105241	0.00367078	0.00107958
0.000761099	0.000553878	0.000572274	0.000878288	0.00440893	0.000861312	0.00901212	0.00107859	0.00110944	0.000826116	0.0018902	0.000485255
0.000795654	0.000591223	0.00178651	0.000497066	0.00458886	0.00112043	0.0022908	0.00065494	0.00133494	0.000480367	0.00161098	0.00134224
0.000643766	0.000485319	0.00169796	0.000454153	0.00303728	0.000961375	0.00310482	0.000712392	0.00195944	0.00065323	0.00195162	0.000682079
0.00100375	0.000525162	0.00120139	0.000558036	0.00241175	0.000678208	0.00553985	0.0010918	0.00213735	0.000707882	0.00215782	0.00341612
0.000903338	0.000697048	0.000669928	0.000588759	0.00893812	0.00162699	0.0029363	0.00084262	0.00178065	0.000808315	0.0020903	0.000610049
0.000588872	0.000542985	0.00183322	0.000488173	0.00188408	0.0012714	0.0081753	0.000780034	0.00226853	0.000878162	0.00216498	0.000631897
0.00112865	0.000504606	0.00112473	0.000572238	0.00739848	0.00132934	0.00292893	0.00348706	0.00126012	0.000828684	0.00215976	0.0031259
0.000619506	0.000752786	0.00173859	0.000509046	0.00464008	0.00101606	0.00555297	0.00096674	0.00160585	0.00068566	0.00148675	0.000650116
0.000879006	0.000847368	0.00220793	0.000500509	0.00216879	0.000847172	0.00552635	0.000895534	0.00108529	0.000852147	0.00223763	0.000800163
0.000830675	0.000515797	0.00121503	0.000493107	0.00336117	0.000908849	0.0046505	0.000473289	0.0018949	0.000699515	0.00234852	0.000866534
0.000818822	0.000488894	0.00184023	0.000468798	0.00221376	0.00182253	0.00844443	0.00170216	0.00145939	0.000517994	0.00194327	0.000567864
0.000929918	0.000668635	0.000686847	0.000468466	0.00529409	0.000825896	0.00636726	0.000856223	0.00120281	0.00083049	0.00331949	0.000969012
0.000731204	0.00083993	0.000573621	0.000472076	0.00463795	0.000757085	0.00895284	0.000632608	0.00332822	0.000593476	0.00177173	0.000628294
0.0017045	0.000953457	0.00179685	0.000340786	0.00350398	0.00123304	0.00430597	0.000679718	0.00104109	0.000860363	0.000896722	0.000698108
0.0014106	0.000715239	0.00212778	0.000365074	0.00450192	0.000786668	0.00518636	0.00114058	0.001683	0.0006722	0.00133662	0.00109544
0.00071144	0.000423229	0.000839099	0.000459344	0.00413789	0.000787179	0.000764004	0.000741461	0.00150961	0.000763346	0.00365744	0.000745856
0.00131236	0.000690087	0.000599699	0.000376178	0.00990371	0.00062015	0.00784239	0.000541204	0.00125746	0.000794963	0.001871	0.000962444
0.000665906	0.000691473	0.0021456	0.000512935	0.00337644	0.00067934	0.00636672	0.00053671	0.00166516	0.000714759	0.00302167	0.000583953
0.000748305	0.000729936	0.00111424	0.000680389	0.00320907	0.000678712	0.00644942	0.000672732	0.00121548	0.000617637	0.00328833	0.00115043
0.00115158	0.000651614	0.0010418	0.000534324	0.0058631	0.000589834	0.00826974	0.00113847	0.00108961	0.000716279	0.00322583	0.000864919
0.000742871	0.000687874	0.000775869	0.000652863	0.0121104	0.00103662	0.0214432	0.0014422	0.00187236	0.000659941	0.00161184	0.00058673
0.000625329	0.000596561	0.00176131	0.000449202	0.00110836	0.000684788	0.00407917	0.000903372	0.00130488	0.000598941	0.00214056	0.00104206
0.00103093	0.000621914	0.0020638	0.000772702	0.00236031	0.00101011	0.00276431	0.000703379	0.00283276	0.00099599	0.00172953	0.000512226
0.000935317	0.000505282	0.00121366	0.000456414	0.00555664	0.00133481	0.00692937	0.0399337	0.00130523	0.000557705	0.00302685	0.000933787
0.000847206	0.000527577	0.000774719	0.000610963	0.00718511	0.00101634	0.00947135	0.000826997	0.00215635	0.000664529	0.00263277	0.00111501
0.00148901	0.00048377	0.0013024	0.000447784	0.0049769	0.00100549	0.00383027	0.00168367	0.00118591	0.000760466	0.00165458	0.000563276
0.000656403	0.000839226	0.000657075	0.000423655	0.00358595	0.00108905	0.00607015	0.000496179	0.00128392	0.00061202	0.00244032	0.00112911
0.000845482	0.00045031	0.000999888	0.000798375	0.00382918	0.00070348	0.00383781	0.00169831	0.00149968	0.000650236	0.00151264	0.000546567
0.000700666	0.000560522	0.000832069	0.000434713	0.00856892	0.000855418	0.00191337	0.000562085	0.00216355	0.000611574	0.00169316	0.000699995
0.000585342	0.000576337	0.00131828	0.000627016	0.00575252	0.000968172	0.00813794	0.000818713	0.00187777	0.000878853	0.00169652	0.000683945
0.00100326	0.000569283	0.000721666	0.000479622	0.00325077	0.00102081	0.00222662	0.0006911	0.00151442	0.000519109	0.00230498	0.000730813
0.00101454	0.000853215	0.00142066	0.000419756	0.00157911	0.000965164	0.00329901	0.000508865	0.00146527	0.000696422	0.0011491	0.000919543
0.000932772	0.000502923	0.0010169	0.000436796	0.00797789	0.000844132	0.00171017	0.000592826	0.00164515	0.000719912	0.00220649	0.000559024
0.000545022	0.000580169	0.000953182	0.000693677	0.00309677	0.000885545	0.00444736	0.00105906	0.00366604	0.000554117	0.00213423	0.000710942
0.00145998	0.000441349	0.00220679	0.000496816	0.00870634	0.00143015	0.00574724	0.00052894	0.00170773	0.00112791	0.00273656	0.000614349
0.0012568	0.000580586	0.000826026	0.000572683	0.00755343	0.0010203	0.00411045	0.00114217	0.00172131	0.000791935	0.00240119	0.000568553
0.0348503	0.000666254	0.000685861	0.000457347	0.00393529	0.000877183	0.00704594	0.000807743	0.00175137	0.000812736	0.00204167	0.00101323
0.000915463	0.000898556	0.000917581	0.000733468	0.00229487	0.00392631	0.0070632	0.000480862	0.0014871	0.000889787	0.00117652	0.000721285
0.000669698	0.000633608	0.000844759	0.000533333	0.00559316	0.00117053	0.0196895	0.000823008	0.00193104	0.000478473	0.00193749	0.000773575
0.000630987	0.000836886	0.000900115	0.000433192	0.00428991	0.000999275	0.0068237	0.00137853	0.00143942	0.000452403	0.00281885	0.000504399
0.00128817	0.000807679	0.000578203	0.000478214	0.0072429	0.000888255	0.00347774	0.000615821	0.0018601	0.000939741	0.00125922	0.000846081
0.000485333	0.000488937	0.0010386	0.000608634	0.00384955	0.00104636	0.0110119	0.000514427	0.00176605	0.00129155	0.00179517	0.000620368
0.00085622	0.000477305	0.000608225	0.000412883	0.00152363	0.00122886	0.00276553	0.00134073	0.000942879	0.000487835	0.000568812	0.000766115
0.000794546	0.000956149	0.000642304	0.000488711	0.00336081	0.000902214	0.00512203	0.000706315	0.00113691	0.0013055	0.00225288	0.000878872
0.00116318	0.000566137	0.00109055	0.00100588	0.00238835	0.00108467	0.00236056	0.00104556	0.00119124	0.00147055	0.00271654	0.000700214
0.000888161	0.00057436	0.0013439	0.000700268	0.00363823	0.00108285	0.00742976	0.000658691	0.00158358	0.000543214	0.00153688	0.000989571
0.000695505	0.000650127	0.000826897	0.000334828	0.00356293	0.00068905	0.0097503	0.00135673	0.00206103	0.000724303	0.000535747	0.000992408
0.00118158	0.00117444	0.000593143	0.000418224	0.00269187	0.00140006	0.00171352	0.000912248	0.000880836	0.000581307	0.00326858	0.00050413
0.000541369	0.000585974	0.000607196	0.000605737	0.00223951	0.000984276	0.00323881	0.00109773	0.00275819	0.000641242	0.0019475	0.000831305
0.000860267	0.000452369	0.0021664	0.000605301	0.00413015	0.000730881	0.00483512	0.000739889	0.0011144	0.000487965	0.00136256	0.000734192
0.000541216	0.00047013	0.000835236	0.000499401	0.00287327	0.000878481	0.0046185	0.000555571	0.00252876	0.000630355	0.00204835	0.000844148
0.00115308	0.00132943	0.000704051	0.000603411	0.00297062	0.000842734	0.00145681	0.00068543	0.00165384	0.000670878	0.0015114	0.000665454
0.000973899	0.000584076	0.0009657	0.000647198	0.00598876	0.000689884	0.00159281	0.000807332	0.00312545	0.000689377	0.00282555	0.000648196
0.000876639	0.000470023	0.0016954	0.00038108	0.00419081	0.00164117	0.00205603	0.000804567	0.00147419	0.0013055	0.00312292	0.000465467
0.000985884	0.000720072	0.00157225	0.000416696	0.00410918	0.00070861	0.00594274	0.000464401	0.00368384	0.000893247	0.00271831	0.00112356
0.0010376	0.000618831	0.00076509	0.000393692	0.00332637	0.000555366	0.0106075	0.000758804	0.00189206	0.00115458	0.00175735	0.000442312
0.000507789	0.000735415	0.000599053	0.000372803	0.00309772	0.00104951	0.00435797	0.00213955	0.00186331	0.000680896	0.00263793	0.000929675
0.00119625	0.000626697	0.00144723	0.000451161	0.00371068	0.000873766	0.00394852	0.000404973	0.00191939	0.000777193	0.00113766	0.000669653
0.0012439	0.000994032	0.00104903	0.000585253	0.00559825	0.00104046	0.00284735	0.00306529	0.00125583	0.00100788	0.00197185	0.000626747
0.000951011	0.000541828	0.000652039	0.000591252	0.00295516	0.000850359	0.0016158	0.000624623	0.00220377	0.000605855	0.00148329	0.000426048
0.000728976	0.000558379	0.00166571	0.000533782	0.00222068	0.00079331	0.00520155	0.000668355	0.00235026	0.000670432	0.00121073	0.000597396
0.00133616	0.000642672	0.00168968	0.000571636	0.0036448	0.000696401	0.00661204	0.000700847	0.00133514	0.000719378	0.00280096	0.000529602
0.000959014	0.000506111	0.00068622	0.000474122	0.00231241	0.00073218	0.0058626	0.00380395	0.00282238	0.000545469	0.00259269	0.000464069
0.00116939	0.00119908	0.00073688	0.00121467	0.00520029	0.001065	0.0056533	0.000730373	0.00169068	0.000675546	0.00272129	0.000516121
0.000737647	0.000548585	0.00179127	0.000366612	0.0031303	0.00106152	0.00744869	0.000661682	0.0014961	0.000591607	0.0015967	0.000392718
0.000568822	0.000587581	0.000681739	0.000369433	0.00279719	0.000881672	0.00196083	0.00134264	0.00262676	0.000689255	0.00174218	0.000466353
0.000633414	0.000611642	0.00147059	0.000826739	0.00432374	0.00146383	0.00421577	0.000776236	0.0013009	0.00102257	0.00124704	0.00066701
0.000813741	0.000604345	0.000909404	0.000473726	0.00449972	0.000874791	0.00572433	0.00102454	0.00138248	0.000701608	0.00157612	0.000757926
0.000652618	0.000586265	0.00075015	0.00039598	0.00363384	0.000850666	0.00488883	0.000538365	0.00292739	0.000747248	0.00309082	0.00169076
0.00141879	0.000525217	0.000729839	0.000620857	0.00316471	0.00103976	0.00316016	0.000415161	0.00139694	0.000522858	0.00190255	0.000763767
0.000861881	0.000458058	0.00161608	0.000417901	0.00136735	0.0012407	0.00745121	0.000579134	0.00139703	0.000640891	0.00409984	0.000459913
0.00191924	0.000417193	0.00149088	0.000347092	0.0041838	0.00132747	0.00708059	0.000707925	0.00347816	0.000613669	0.00267101	0.000706502
0.000649432	0.000426235	0.000651282	0.000497708	0.00309142	0.000821698	0.00427813	0.000762944	0.00135132	0.000492248	0.0035179	0.000971353
0.0019122	0.000875089	0.00125872	0.000471475	0.00227377	0.00127816	0.00465361	0.00102912	0.00107415	0.000938857	0.00245898	0.0013183
0.000583329	0.000698532	0.000959555	0.000484607	0.0109027	0.000779317	0.00224548	0.00135428	0.00141927	0.000505746	0.00247567	0.00059936
0.00109365	0.000511887	0.000684013	0.000349854	0.00113695	0.00095453	0.00565871	0.00108603	0.00170326	0.00105745	0.00370058	0.00045609
0.000868341	0.000852611	0.0010397	0.000484673	0.00314898	0.000546583	0.00641184	0.000983325	0.00108968	0.00055919	0.00165607	0.000367822
0.000662459	0.000486698	0.000835096	0.000584347	0.00371645	0.000990108	0.00458983	0.000896154	0.00243063	0.000790862	0.00168686	0.000543651
0.00127222	0.000462683	0.00171718	0.000382663	0.00683493	0.000773752	0.00189034	0.000342963	0.00155078	0.000548447	0.00191125	0.00077653
0.000524119	0.000611832	0.00061886	0.000388044	0.00367316	0.0004514	0.0109146	0.000866788	0.00267391	0.000551502	0.00138259	0.00103618
0.000841565	0.00125584	0.000808107	0.000397177	0.00315581	0.00142627	0.00219297	0.000683954	0.00167261	0.000674072	0.00202572	0.000837232
0.000537492	0.000567822	0.000966535	0.000466563	0.00298071	0.0013431	0.00700085	0.00112659	0.0026417	0.000853736	0.00196007	0.000405338
0.00067974	0.000776093	0.00050107	0.000599998	0.00302476	0.000989552	0.00544763	0.00124958	0.00262773	0.000457999	0.00429146	0.000583368
0.000643271	0.000531113	0.00101776	0.000441329	0.00234708	0.000547647	0.00482188	0.000557532	0.000986963	0.0006608	0.00272533	0.000675939
0.000727076	0.000611397	0.00119574	0.000474605	0.00277115	0.000856941	0.00713736	0.000670126	0.0013466	0.000618878	0.00152438	0.000535136
0.0006545	0.00134466	0.000788327	0.000413356	0.00116722	0.000911436	0.00440206	0.000890495	0.00295377	0.000961082	0.00166171	0.000689876
0.000794605	0.000533993	0.000845126	0.000461806	0.00325271	0.00118505	0.00401719	0.000649179	0.00226741	0.000580738	0.00183509	0.000414733
0.000655017	0.000636509	0.000595055	0.000468154	0.00605714	0.00090132	0.00528393	0.000658348	0.00168698	0.000565299	0.00198425	0.000752167
0.00144531	0.00088883	0.00120937	0.00035451	0.00343542	0.000711524	0.00156643	0.00149717	0.000944703	0.000692887	0.00205022	0.00044808
0.00133212	0.000714932	0.000651662	0.000512983	0.00249988	0.0007742	0.00331229	0.00094379	0.00264669	0.000555808	0.0015412	0.000551962
0.00204949	0.000904237	0.000721507	0.000338831	0.00372459	0.000797179	0.00357369	0.000803418	0.00232142	0.000543109	0.00240453	0.000712388
0.000917994	0.000678897	0.000602833	0.000414166	0.00240561	0.00103781	0.0106142	0.000889494	0.00184452	0.000903182	0.00371806	0.00049699
0.00160864	0.000535606	0.00110295	0.000444936	0.00615785	0.000572724	0.00674274	0.000407928	0.00106112	0.000687662	0.00323407	0.000413117
0.000840953	0.000886324	0.00170079	0.000354872	0.00225853	0.00079424	0.0043192	0.00100301	0.00167802	0.000442181	0.00184678	0.000476968
0.000388536	0.00170734	0.000705534	0.00046847	0.00515759	0.000862202	0.00257761	0.000706105	0.00105509	0.00042546	0.00166413	0.000537234
0.00135366	0.000551671	0.00112974	0.000750567	0.00207906	0.000850899	0.00510212	0.0347294	0.00155488	0.000699518	0.00119211	0.00070015
0.00130475	0.000584727	0.000651913	0.000455093	0.00579857	0.00109561	0.00515675	0.000537669	0.00273668	0.000354126	0.00291077	0.000535164
0.00072629	0.00125582	0.00118223	0.000501563	0.00217608	0.000820956	0.00942399	0.000514203	0.00354363	0.000525497	0.00152954	0.00118756
0.000787682	0.000637409	0.000776737	0.000730395	0.00859097	0.000855126	0.00601829	0.000538222	0.00370259	0.000551601	0.00259539	0.000856258
0.000879544	0.000604649	0.00131037	0.000462279	0.00365837	0.000968375	0.0015165	0.000508733	0.00226972	0.000557179	0.00172958	0.00128424
0.000537065	0.000554828	0.000671136	0.000390919	0.00234711	0.00104398	0.00626111	0.000651517	0.00143406	0.000626161	0.00224647	0.000718076
0.00249874	0.00129889	0.000608519	0.00044818	0.00461345	0.000582744	0.00631706	0.00110586	0.00170367	0.000677233	0.00303395	0.000661252
0.000673856	0.000691786	0.00312332	0.000445248	0.00469017	0.000814157	0.00574137	0.000588568	0.000742434	0.000629687	0.00356796	0.00198468
0.000436037	0.00102724	0.000886351	0.000366189	0.0030114	0.00124631	0.00361949	0.000811798	0.000670509	0.00100516	0.000796442	0.00169759
0.000767981	0.000444178	0.000748858	0.000891211	0.00190993	0.000702323	0.00480382	0.000689176	0.00127367	0.000520993	0.00189614	0.000578349
0.000507444	0.000521591	0.000655985	0.000688666	0.00423032	0.00358243	0.0031128	0.000692624	0.00158297	0.000624223	0.00198599	0.000818494
0.00136041	0.000528678	0.000640984	0.000485632	0.00341752	0.000789416	0.00655286	0.000644731	0.00192008	0.000796508	0.00148912	0.000984724
0.000683636	0.000365596	0.0012661	0.000421194	0.0039335	0.000875549	0.00427575	0.000669035	0.00162952	0.000690108	0.00258035	0.000630343
0.000594138	0.000442433	0.000824879	0.000543297	0.00510188	0.000739866	0.00173622	0.00108547	0.00145389	0.000572129	0.00172213	0.00135846
0.000638724	0.000436588	0.000598041	0.000646689	0.0030813	0.00509338	0.0066146	0.000669398	0.00133019	0.000398527	0.00116966	0.000808225
0.000860398	0.000478096	0.00173801	0.000684948	0.00426317	0.000577693	0.00445803	0.0152337	0.00164165	0.000548233	0.00254787	0.00367331
0.000950167	0.000721227	0.0012579	0.000579093	0.00136076	0.00107376	0.00524661	0.000705519	0.001117	0.000568062	0.00116259	0.000696398
0.000484165	0.00054168	0.000821186	0.000505775	0.00742144	0.00860203	0.00626828	0.000662523	0.000789126	0.000792751	0.000981737	0.00110799
0.000460714	0.000634809	0.000850418	0.000630849	0.00476917	0.0008765	0.00235535	0.00107795	0.00119978	0.000582792	0.00232154	0.00121922
0.000666495	0.00115439	0.000869495	0.000379051	0.00144181	0.000927157	0.00165071	0.00115809	0.00193256	0.000924369	0.00375583	0.00115607
0.00050673	0.00044232	0.000946625	0.00038266	0.00484943	0.00132262	0.00365978	0.000749506	0.000830497	0.000878725	0.00100375	0.000604805
0.00141911	0.000846649	0.000507625	0.000417128	0.00354036	0.000916736	0.00147891	0.000857619	0.0016179	0.000442427	0.00174117	0.00119371
0.00106868	0.000946835	0.000599464	0.000709746	0.00331797	0.000595161	0.0102267	0.00166868	0.000766135	0.000782464	0.00232504	0.0004716
0.000660877	0.00075021	0.0012025	0.00109568	0.00244433	0.000537767	0.00358359	0.00056556	0.000870729	0.000645805	0.00153643	0.000576512
0.00189994	0.000863956	0.000486348	0.000521058	0.00493877	0.000914128	0.00406837	0.000852071	0.00178274	0.000698302	0.00140575	0.000649294
0.00204458	0.00102249	0.000626935	0.00102384	0.00373182	0.000663631	0.00274714	0.000768675	0.00088738	0.000679848	0.0016214	0.000564248
0.000667864	0.000573612	0.00135777	0.000526887	0.00560201	0.000830476	0.00537338	0.00058202	0.000968259	0.000607161	0.0017692	0.00060137
0.000688388	0.000607592	0.000591651	0.00051441	0.0052676	0.00055601	0.00562027	0.00072804	0.00129624	0.000656755	0.00350105	0.000574393
0.000791165	0.000575436	0.00176574	0.000623828	0.00306131	0.000875235	0.00450025	0.000724609	0.000703032	0.000887364	0.00220193	0.000568528
0.00195109	0.000700712	0.00126248	0.000602093	0.00532687	0.000684855	0.00256144	0.000578571	0.00134397	0.000512483	0.00158764	0.000407379
0.00074572	0.00143682	0.00115516	0.000502017	0.00604248	0.000776309	0.00620166	0.000662606	0.0019528	0.00061006	0.00234709	0.000606309
0.00131354	0.000794006	0.000497907	0.000506076	0.00110409	0.000771324	0.00632115	0.000924515	0.00155734	0.000433604	0.00244524	0.000705469
0.00064894	0.00073769	0.000493692	0.000739616	0.00195298	0.0012974	0.00251467	0.00067298	0.000915954	0.00173278	0.00148514	0.000691856
0.00158017	0.000686927	0.000612407	0.000516755	0.00256341	0.00083697	0.00570089	0.000815205	0.00342986	0.000747589	0.00198342	0.000740511
0.000721553	0.000446189	0.0010265	0.000445947	0.00525768	0.00109389	0.00478306	0.000516237	0.00143921	0.000683995	0.000840371	0.00066393
0.00186026	0.000482274	0.00120665	0.000455479	0.00602403	0.00112524	0.00567649	0.000689004	0.00276516	0.000488681	0.00170054	0.000939761
0.000922743	0.00063142	0.000987292	0.00046668	0.00384831	0.000799098	0.00379452	0.00139749	0.0012885	0.000456362	0.00163222	0.000589182
0.000859768	0.00873545	0.000931702	0.000446211	0.00337677	0.000990862	0.00658561	0.000642837	0.00126629	0.000644746	0.00218708	0.000548996
0.000691175	0.000594326	0.000612133	0.000408614	0.00380412	0.00109158	0.0091154	0.000550861	0.000867208	0.000684956	0.00314983	0.000592336
0.000817457	0.000934154	0.000833041	0.000477162	0.00287709	0.000715856	0.00247508	0.000865537	0.00125484	0.000543736	0.00161617	0.000688505
0.000606885	0.000669327	0.00102773	0.000511195	0.00283694	0.00103709	0.0100435	0.000692324	0.00146576	0.000599904	0.0022237	0.001086
0.000721929	0.000605596	0.00140154	0.000657878	0.00384127	0.00128028	0.0159389	0.000534598	0.0013408	0.000591906	0.00222453	0.000785028
0.000753757	0.000519891	0.000771526	0.000362998	0.00756053	0.000801978	0.0071763	0.000876444	0.00213941	0.00058315	0.00101044	0.00107771
0.000985718	0.000576854	0.00092028	0.000673475	0.00393851	0.000504125	0.00503887	0.000595842	0.00156106	0.000594359	0.00131162	0.000941737
0.000623105	0.000497632	0.000897677	0.000465248	0.00308144	0.00130548	0.00210503	0.000387845	0.00066155	0.000667261	0.00121099	0.0006473
0.00110538	0.000705555	0.00094505	0.00074719	0.00591047	0.00103916	0.00613653	0.000677345	0.00105874	0.000833753	0.0011526	0.000506282
0.000927621	0.00122014	0.000867847	0.000437909	0.00300041	0.00133135	0.00636404	0.000875172	0.00114908	0.00075435	0.00112491	0.000596703
0.000982336	0.000692435	0.00124749	0.000404386	0.00633928	0.000805429	0.00777871	0.000986525	0.000900922	0.00298725	0.00108322	0.000760719
0.00131104	0.000540464	0.00132047	0.000555339	0.00331117	0.000543556	0.00684568	0.000702435	0.000998711	0.000759596	0.00316145	0.00105772
0.00306281	0.000647872	0.00163828	0.000539967	0.00373936	0.00147371	0.00365199	0.000521177	0.00102215	0.000500711	0.00132359	0.000494116
0.0006296	0.000647064	0.00102648	0.000365881	0.0035317	0.000669098	0.00421205	0.000740699	0.00156687	0.000625073	0.00143785	0.00122665
0.000761674	0.000666277	0.00201579	0.000466239	0.0047607	0.00108372	0.00696204	0.000935615	0.000877703	0.000628898	0.00211692	0.000720428
0.00215558	0.000546823	0.000898737	0.000478457	0.00360023	0.000886026	0.00564258	0.000770005	0.00122025	0.000688377	0.0042627	0.000684539
0.00129474	0.00113441	0.000809695	0.00040315	0.00232053	0.000772136	0.00662813	0.000653172	0.00109122	0.000930894	0.00154963	0.000527258
0.00165211	0.000810048	0.0021267	0.000456134	0.00924683	0.000648503	0.00577653	0.00109812	0.000818471	0.000990525	0.00166289	0.000648292
0.000809887	0.00133154	0.000713232	0.00034134	0.00238689	0.000958322	0.00445198	0.00062119	0.000856734	0.000572272	0.00162819	0.000663514
0.000758679	0.000611696	0.00092073	0.000654562	0.00588623	0.000654317	0.00273608	0.000874689	0.00100303	0.000608077	0.00158198	0.000635181
0.00182796	0.000538497	0.000728139	0.000412063	0.00232276	0.000819537	0.00229209	0.000505974	0.00099357	0.000518699	0.00314789	0.00137415
0.00101719	0.00153354	0.000909417	0.000329184	0.00536225	0.00155148	0.00698433	0.000912985	0.000771656	0.000560897	0.00113685	0.000647591
0.000776559	0.000528868	0.00145232	0.000459879	0.00197644	0.00126687	0.00584439	0.000427138	0.00130529	0.00074226	0.00148658	0.000561117
0.00133854	0.000595451	0.000580907	0.000392932	0.00398451	0.000872523	0.00451925	0.000636381	0.00332295	0.000599651	0.0014689	0.000553755
0.00155955	0.000543802	0.00094004	0.000701572	0.000783799	0.00087264	0.00988533	0.00146936	0.0015226	0.00068132	0.00115794	0.000404791
0.00105935	0.000905686	0.000708292	0.000457933	0.00475671	0.000934392	0.0046622	0.000446968	0.00332582	0.000402886	0.00115788	0.000930064
0.00118622	0.000549272	0.000723844	0.000459315	0.0040969	0.00143654	0.0044145	0.000841113	0.000911919	0.000777342	0.00162876	0.00105388
0.00184174	0.00061882	0.000744682	0.000586885	0.00630802	0.000935178	0.00365197	0.00103891	0.00121602	0.000507292	0.00191602	0.000739837
0.00101827	0.000471263	0.00143651	0.000645708	0.00399974	0.00122624	0.00843468	0.00125655	0.00124596	0.000507048	0.00176865	0.000463486
0.000950009	0.000685706	0.000682884	0.000509544	0.00633374	0.00137389	0.00827773	0.000643587	0.000660741	0.00075836	0.00140824	0.000813696
0.000656701	0.000565018	0.000964921	0.000443143	0.00368184	0.000709134	0.00408259	0.00049572	0.00162937	0.00067433	0.00214803	0.000805643
0.000634575	0.000752318	0.00125057	0.000488096	0.0043226	0.000690932	0.0135123	0.000924704	0.00269313	0.000656893	0.00131435	0.000906018
0.000617199	0.00143625	0.000649677	0.000413587	0.00551371	0.000792891	0.0118525	0.000500846	0.00144615	0.00056509	0.00195441	0.000665308
0.000959614	0.0004223	0.00164382	0.000426615	0.00221366	0.0011127	0.00323065	0.00087966	0.000991353	0.000673206	0.00201944	0.000771827
0.00080555	0.000707952	0.000869037	0.000608649	0.00650474	0.000761785	0.00590149	0.000679911	0.00139006	0.000495058	0.00175808	0.00111515
0.00104603	0.00058033	0.00232221	0.000428538	0.00909976	0.000667026	0.00688865	0.000502054	0.00520278	0.000708951	0.00126041	0.000450106
0.00151641	0.000637042	0.00177042	0.000361155	0.00361195	0.000729613	0.0048322	0.000845176	0.000964464	0.000438202	0.00237997	0.000987908
0.000943236	0.000584821	0.00156924	0.000654217	0.00374111	0.00111525	0.00281066	0.00062674	0.001176	0.000803745	0.00273354	0.000692511
0.000666206	0.000496358	0.000772405	0.000338175	0.00720059	0.000598869	0.00665706	0.000450249	0.00110609	0.000778526	0.00201835	0.000719048
0.000725796	0.000835549	0.00145298	0.000609194	0.00331978	0.000984102	0.00279382	0.000504016	0.000968664	0.000554969	0.00126998	0.000712213
0.000691821	0.000650657	0.00130191	0.000536194	0.00507996	0.000992947	0.00383706	0.000599677	0.00205443	0.000825472	0.00106793	0.000468416
0.00135071	0.000728805	0.000665855	0.000583572	0.0133373	0.000656011	0.00933659	0.000798155	0.00100338	0.000811983	0.00207067	0.000448671
0.00112022	0.000686629	0.00117718	0.000411353	0.00458648	0.0011179	0.00193281	0.000905562	0.00132466	0.000658808	0.002525	0.000650192
0.00125756	0.000716185	0.000950789	0.000545639	0.0010732	0.00140762	0.00580532	0.000625051	0.00137722	0.000811637	0.00197975	0.00073536
0.00157776	0.000460672	0.0017005	0.000396081	0.00522219	0.00105721	0.00354644	0.000960752	0.00171707	0.000527823	0.00143416	0.00035179
0.00118574	0.000743048	0.000911899	0.000414186	0.00460431	0.00177203	0.00547035	0.000783236	0.00125907	0.00105087	0.00348143	0.000968504
0.00102165	0.000536363	0.00089807	0.00041568	0.00525731	0.00084276	0.00588153	0.000552501	0.00111867	0.000651076	0.00236053	0.000781754
0.00237372	0.000631348	0.000758474	0.0005107	0.00161872	0.000801865	0.0038376	0.000680939	0.000763089	0.000576965	0.00126007	0.000806571
0.00167343	0.000421218	0.000984013	0.000360176	0.00429716	0.000801451	0.00659829	0.000540652	0.000847758	0.000575445	0.00189859	0.00160605
0.00134947	0.000683922	0.00191392	0.000390388	0.00695443	0.000854008	0.00325079	0.000523484	0.00114703	0.000639604	0.00314791	0.000496765
0.000718743	0.000554751	0.000784643	0.000453958	0.00361065	0.000889252	0.00590214	0.00159701	0.000954736	0.000612181	0.00177777	0.000604712
0.000847728	0.00052236	0.00117046	0.000926323	0.00147603	0.000635542	0.00572939	0.000685279	0.00082049	0.00051138	0.00205943	0.00239538
0.00069566	0.000552104	0.00117124	0.000418716	0.00440238	0.000695257	0.0119802	0.0012053	0.000988119	0.000815735	0.0021908	0.00075107
0.000699712	0.0009473	0.0018001	0.000653925	0.00626865	0.000966195	0.00298486	0.000459907	0.00117706	0.00101238	0.00343651	0.000681696
0.000547565	0.000595158	0.00114568	0.000399594	0.00890964	0.000942072	0.00691517	0.000675262	0.00144799	0.000660356	0.00229157	0.000731642
0.0015006	0.000530738	0.000880553	0.0021935	0.00593077	0.000704895	0.0101678	0.000811328	0.00916195	0.00057152	0.00195323	0.000959549
0.000905241	0.000825132	0.000702533	0.00078404	0.00123792	0.00124913	0.00619165	0.000778594	0.00742486	0.000644568	0.00207337	0.000397666
0.000722022	0.000551654	0.00169699	0.00101923	0.00361547	0.00119005	0.00744071	0.00059117	0.00176536	0.000783389	0.00405367	0.000377952
0.00113126	0.000499662	0.000940154	0.000310047	0.00540345	0.0018353	0.00811888	0.000675115	0.00214576	0.000556547	0.00152259	0.000504869
0.000804661	0.000750444	0.00150857	0.000498157	0.00196182	0.000866143	0.0051054	0.000652312	0.001256	0.000696927	0.000758126	0.000925287
0.000906289	0.000461252	0.00175894	0.000364028	0.00334581	0.000657042	0.0129973	0.000793825	0.00110847	0.000613316	0.00183232	0.000506923
0.000615474	0.000479738	0.00173817	0.000464141	0.00619502	0.00122313	0.00470465	0.000677253	0.0011015	0.000552484	0.00153509	0.0005109
0.00122592	0.000423114	0.00127772	0.000566573	0.00417333	0.000592786	0.00208426	0.000589025	0.00323775	0.000539875	0.00153004	0.00102255
0.000604326	0.000644245	0.00165633	0.00040344	0.00354258	0.000919825	0.00293528	0.00149006	0.00182458	0.000589898	0.00192351	0.000835138
0.00128316	0.000480535	0.00197924	0.000547822	0.00566115	0.00139171	0.00801597	0.000512409	0.00130293	0.000597563	0.00210532	0.00150308
0.000511564	0.000696777	0.00127312	0.000387235	0.00729902	0.00123642	0.00158761	0.000569682	0.00167331	0.000788582	0.00173572	0.000522746
0.000933321	0.000688977	0.00160531	0.000332867	0.00130288	0.000750363	0.00695613	0.000471122	0.000838163	0.000569276	0.00226484	0.000464146
0.000864886	0.000514376	0.000817447	0.000601212	0.00253739	0.000792113	0.00373194	0.000761005	0.00369462	0.000704069	0.00280627	0.000673449
0.000923865	0.000659096	0.000896434	0.000633005	0.00683234	0.00101966	0.00636567	0.00106399	0.00185507	0.000646321	0.0019796	0.000586792
0.00190756	0.000514158	0.00178386	0.000571016	0.00350114	0.00105857	0.00865657	0.000784125	0.00113862	0.000502841	0.00143357	0.000927061
0.00079641	0.000572404	0.00126561	0.000896166	0.00484523	0.00106679	0.00740347	0.000738345	0.000847561	0.000534623	0.0019416	0.000482885
0.000647075	0.000582478	0.000762872	0.000567756	0.00698033	0.00091139	0.00697377	0.000872351	0.00242221	0.00117951	0.00234229	0.000703581
0.00149106	0.000567197	0.000624166	0.000448966	0.00659601	0.000613584	0.00322678	0.00104076	0.0011955	0.000528939	0.00117935	0.00103977
0.000521373	0.000616101	0.000523718	0.000594153	0.00540236	0.000511192	0.00682863	0.00102141	0.00110642	0.000926887	0.00273637	0.00128263
0.0009853	0.000532806	0.000746884	0.000577183	0.00273454	0.000826315	0.00802557	0.000911514	0.0010647	0.000534006	0.00101574	0.000956584
0.00157786	0.000669887	0.00122762	0.000841042	0.00231478	0.000965486	0.00830573	0.00117815	0.000819135	0.000545141	0.02178	0.000807691
0.000889639	0.000704279	0.00295217	0.00105806	0.00758909	0.000944656	0.00674886	0.000477718	0.000860602	0.000639647	0.00204714	0.00098205
0.000844674	0.000725685	0.00106255	0.000757539	0.00757963	0.00114265	0.0107227	0.000703494	0.00177773	0.000761322	0.00176594	0.000896298
0.00164669	0.000712901	0.000992217	0.000691942	0.00803453	0.000748885	0.0042825	0.000615974	0.00112876	0.00064979	0.00143754	0.00108357
0.000978562	0.00079341	0.00406931	0.000484056	0.00345344	0.000743846	0.0074256	0.00534238	0.00148465	0.000638462	0.00207651	0.00144188
0.000556584	0.000836186	0.00137645	0.000405699	0.00282509	0.00128248	0.00844047	0.00107719	0.00179423	0.000764762	0.00267755	0.000684487
0.000621189	0.000717953	0.0036824	0.000658533	0.00290151	0.00065457	0.00480168	0.000770642	0.000995071	0.000591379	0.0013517	0.000778751
0.000802812	0.000776393	0.000681129	0.000420759	0.00619491	0.00105925	0.00520189	0.000742164	0.00154966	0.000704047	0.000978249	0.000667208
0.000964222	0.000622892	0.000680729	0.000542532	0.00497104	0.00129646	0.00635619	0.00074366	0.00155172	0.000550162	0.00126593	0.000782813
0.0012806	0.000494238	0.00138831	0.000576709	0.00262932	0.000785442	0.00582477	0.000588272	0.00146224	0.000699066	0.00187091	0.000399895
0.000807687	0.000578742	0.00160221	0.000360889	0.0015376	0.000990925	0.00555085	0.00147957	0.00126555	0.000544788	0.00221855	0.000911752
0.000633872	0.000705093	0.00181246	0.000666929	0.00254663	0.000636931	0.00486062	0.000438191	0.00111321	0.000688061	0.00215844	0.0004133
0.000634304	0.000926605	0.00160041	0.000422155	0.00382548	0.000753183	0.00526211	0.000830874	0.00194624	0.000634832	0.00242226	0.000537715
0.000534087	0.000553072	0.000778442	0.000569222	0.00308245	0.000935757	0.00519895	0.000578489	0.00109143	0.000525804	0.00134078	0.000701964
0.000791957	0.000859367	0.000728671	0.000568724	0.00240953	0.00125162	0.00391764	0.020773	0.00106185	0.000513932	0.000914179	0.00084351
0.000803693	0.000801956	0.00074036	0.00036619	0.0030153	0.00074716	0.00794045	0.000482024	0.00108081	0.000836877	0.00191824	0.00110413
0.00129803	0.000855548	0.00157805	0.000330758	0.00647572	0.00073876	0.00410469	0.000547892	0.00115338	0.000422045	0.00445729	0.000356837
0.000705986	0.000670286	0.00100478	0.000539962	0.00538511	0.00106707	0.00594176	0.000655286	0.002419	0.000489197	0.00171809	0.00039405
0.000643043	0.000677844	0.00199653	0.00058674	0.00555042	0.000936624	0.00849464	0.000762579	0.00141417	0.000598025	0.00193401	0.000427009
0.00105514	0.000821014	0.000928634	0.000857334	0.00637722	0.000711098	0.00221757	0.00110496	0.00127339	0.000634659	0.00175824	0.000574953
0.000439812	0.000486691	0.000816698	0.000641373	0.00226677	0.000909672	0.00153716	0.00119294	0.00178297	0.000586279	0.000897264	0.000467799
0.000854642	0.000482025	0.00100682	0.000602123	0.00220127	0.00125146	0.00222562	0.000750818	0.00111792	0.000513549	0.00142257	0.00103465
0.00185062	0.000665342	0.000718724	0.000775444	0.0040064	0.000780372	0.00380883	0.000812767	0.00104544	0.000506508	0.00250536	0.000801105
0.000761417	0.000548126	0.00102345	0.000980387	0.00480054	0.000977786	0.0060645	0.00107025	0.000812165	0.00048416	0.00196559	0.000443873
0.00126421	0.000459843	0.000647715	0.000420118	0.00507627	0.000581999	0.00575653	0.000815192	0.00139493	0.000577919	0.00296859	0.000856466
0.00204106	0.000729404	0.00104839	0.000426441	0.00338627	0.000615949	0.00284286	0.000562276	0.00185551	0.000601714	0.00145634	0.000681139
0.000974287	0.000535309	0.00134685	0.00080272	0.00310555	0.000678303	0.00599439	0.000516815	0.000737767	0.000540571	0.00142878	0.000882108
0.000761067	0.000406439	0.00110641	0.000495327	0.0059082	0.00104123	0.00298778	0.000588068	0.00198659	0.000565686	0.00192989	0.000470925
0.00150673	0.000342169	0.000906028	0.000486896	0.00269988	0.000942814	0.00399888	0.000546051	0.00237373	0.000597758	0.000776548	0.000467957
0.00121144	0.000790383	0.0007556	0.0004547	0.00436394	0.000627052	0.00860879	0.000696063	0.00220243	0.000432076	0.001452	0.000707043
0.000925222	0.000788154	0.00116601	0.00043017	0.00247694	0.000869055	0.00631391	0.000514684	0.0022815	0.000594147	0.00185339	0.000926734
0.0011611	0.000491075	0.000913246	0.000432996	0.00531428	0.000967936	0.00662774	0.000640129	0.00245585	0.000542403	0.00158429	0.000506681
0.000650194	0.000454505	0.00133442	0.00058623	0.00333736	0.000612059	0.00511227	0.00046534	0.00185863	0.000905941	0.000538699	0.00046877
0.00111287	0.00052437	0.00115075	0.000907572	0.00422657	0.000597188	0.00734526	0.000675467	0.000933606	0.000651432	0.00146869	0.000708891
0.00109095	0.000467839	0.00144404	0.000410139	0.00517198	0.000686081	0.00558137	0.000616494	0.00196044	0.000915076	0.00232296	0.000717062
0.000387357	0.000671536	0.000571499	0.000579142	0.00570394	0.00119974	0.00470866	0.00118914	0.00471606	0.000537942	0.0008204	0.000594132
0.000644859	0.000558836	0.00155226	0.000526491	0.00329757	0.000733591	0.00437545	0.000690254	0.00123844	0.000548483	0.00181815	0.000556385
0.00131209	0.000546233	0.00136929	0.00045337	0.00104068	0.000557414	0.00856274	0.000538739	0.00247354	0.000765974	0.00266431	0.000581521
0.00217408	0.00104321	0.000678393	0.000539578	0.00727451	0.000599799	0.00112032	0.000841916	0.00214937	0.000486074	0.00199841	0.00132107
0.000641828	0.00140961	0.0014474	0.000603581	0.00920652	0.000578392	0.00247189	0.000521012	0.00113954	0.000791681	0.00245281	0.00100631
0.00079725	0.000575615	0.000815141	0.00057567	0.00560973	0.0011942	0.00415304	0.000476406	0.00129969	0.000807437	0.00192557	0.000686287
0.00109583	0.000464989	0.00142037	0.00069478	0.00472168	0.000606392	0.00791596	0.000665907	0.00110363	0.000605123	0.00173016	0.00104204
0.00175163	0.000663687	0.000862058	0.000604592	0.00347023	0.000641863	0.00551929	0.000800466	0.00381419	0.000509486	0.00151223	0.000786417
0.00061873	0.000888387	0.000828465	0.000454292	0.00773108	0.000776668	0.00332312	0.000651251	0.000965893	0.00088634	0.00471975	0.000750508
0.00154061	0.00156366	0.000983724	0.000615415	0.00688039	0.00094236	0.00742886	0.000909917	0.00106154	0.00064182	0.00208403	0.000862217
0.00107122	0.000476035	0.00137071	0.000556162	0.00317773	0.000938703	0.00905743	0.000758643	0.00094109	0.000543969	0.00180719	0.00111034
0.0024524	0.000721193	0.000773312	0.000596195	0.00258869	0.00138593	0.00371753	0.00073523	0.0020236	0.000864366	0.00292764	0.00125655
0.000835104	0.00049935	0.000759499	0.00102693	0.00549721	0.00119636	0.00615076	0.000504571	0.00090691	0.00049823	0.00167265	0.00055148
0.00295594	0.00107389	0.0035109	0.000411425	0.0033068	0.000993106	0.00487723	0.000878409	0.00109674	0.000505985	0.00331729	0.0005699
0.000931613	0.000721589	0.00170049	0.000475001	0.00183791	0.00111436	0.00363143	0.000732602	0.00169118	0.000566794	0.00197494	0.000416394
0.000777944	0.000572053	0.000939187	0.000367833	0.00252383	0.00124915	0.00452803	0.000866349	0.00170957	0.000601343	0.00134931	0.000674686
0.000767586	0.000577735	0.00218641	0.000472556	0.00405586	0.000601776	0.00643761	0.000485567	0.00161647	0.000513994	0.0021754	0.000557498
0.000918042	0.000511056	0.000814623	0.000486474	0.0050488	0.000730809	0.00347206	0.000506727	0.000884973	0.000815389	0.00100098	0.000501518
0.000470303	0.000585514	0.000753212	0.000446147	0.0058368	0.00120506	0.0043776	0.00049028	0.000848357	0.000458551	0.00382812	0.000779681
0.000675825	0.000515265	0.000660036	0.000407727	0.00406416	0.000659838	0.00474682	0.000800132	0.000969674	0.000438804	0.00679124	0.000531377
0.000825721	0.000581266	0.000652226	0.0011204	0.00302666	0.000983563	0.0089803	0.000604032	0.00119641	0.000787904	0.0028259	0.000490029
0.000878016	0.000987989	0.00231681	0.00040247	0.00482946	0.00101662	0.00417532	0.000651166	0.00515294	0.000567462	0.00148787	0.000859984
0.000479879	0.000557351	0.00125959	0.000511915	0.0030796	0.00138515	0.00170312	0.000589873	0.0013854	0.00061402	0.0019523	0.000816573
0.000822797	0.00100674	0.000699045	0.000431571	0.00409423	0.00122108	0.00354339	0.000743523	0.00182093	0.000624779	0.00249736	0.000524096
0.00177757	0.000516376	0.000714364	0.000750058	0.00536835	0.000890161	0.00345288	0.000518056	0.00231578	0.000568055	0.00167877	0.000749235
0.00204776	0.000574535	0.000551716	0.000891299	0.00352855	0.00119837	0.00526781	0.000618574	0.00141982	0.00115065	0.00224678	0.000888398
0.000728995	0.000853304	0.000705551	0.000494868	0.00341763	0.000984846	0.00555985	0.000841473	0.00218907	0.000468828	0.00198963	0.000661732
0.00292841	0.000637891	0.00133303	0.000439177	0.00531698	0.000530903	0.00826194	0.00074783	0.000930164	0.000877772	0.0019584	0.000623468
0.000773213	0.00115875	0.000583771	0.000372718	0.0096492	0.000718241	0.0032616	0.00056936	0.00130703	0.000601533	0.00229863	0.000691724
0.001177	0.000892504	0.000654778	0.000467284	0.00401483	0.000820807	0.00668805	0.0183145	0.000969969	0.000872386	0.00192	0.000479472
0.000515494	0.000451255	0.000965617	0.000467677	0.0032645	0.000573061	0.00563379	0.000945085	0.000828603	0.000694148	0.00222486	0.000457758
0.000759549	0.000508501	0.00233194	0.000386916	0.00113427	0.000669029	0.00466762	0.000490097	0.0012182	0.000502766	0.00262489	0.000670061
0.00097126	0.000692687	0.00091308	0.000742991	0.0107557	0.000973913	0.00795099	0.000723366	0.00218173	0.000401682	0.00129596	0.00059051
0.000618291	0.000646728	0.000935361	0.000653067	0.00582816	0.000842853	0.00535661	0.000683223	0.00172718	0.000501364	0.00144108	0.000714243
0.000450427	0.000782246	0.000784055	0.000565327	0.00173445	0.00087996	0.00680935	0.00067389	0.00135623	0.000765121	0.00104576	0.000602614
0.000651947	0.000561429	0.000682146	0.00037458	0.00339722	0.00142845	0.00340743	0.000945172	0.00159777	0.000597042	0.00169702	0.000682648
0.000914758	0.000785532	0.000789191	0.000357258	0.00776826	0.00108313	0.00240768	0.000553342	0.00167319	0.000696103	0.00177327	0.000488422
0.000986121	0.000643422	0.000588037	0.000468738	0.00366918	0.00143425	0.00315764	0.000622755	0.00156869	0.000609682	0.00158284	0.000744568
0.000921319	0.000673864	0.00142422	0.000390336	0.00511001	0.00056109	0.00526355	0.000731754	0.000880276	0.000813176	0.00225748	0.000471074
0.000605605	0.000647788	0.000704525	0.000398526	0.00367781	0.000901621	0.00708591	0.000614075	0.00102252	0.000449188	0.00202871	0.000532142
0.00110335	0.000695101	0.000910337	0.000557159	0.0051361	0.000591104	0.00573101	0.000817131	0.000891416	0.00051762	0.00109152	0.000538714
0.000877027	0.000487765	0.00112751	0.000386719	0.00575175	0.00106139	0.00732916	0.000646345	0.000962984	0.000720906	0.00181474	0.00043507
0.000679902	0.00058425	0.000635508	0.000458231	0.00113561	0.000981361	0.00933071	0.000583775	0.00243521	0.00041379	0.00162929	0.000601393
0.000748875	0.000982973	0.000732607	0.00116172	0.00696156	0.00145639	0.00867696	0.000519052	0.00119482	0.000574986	0.00243599	0.000570882
0.00189902	0.000557161	0.0018422	0.00145606	0.00853119	0.000876686	0.0019652	0.000843467	0.00152824	0.000826744	0.00219789	0.000696965
0.00189834	0.000965145	0.00087753	0.000655149	0.00315587	0.000896448	0.00219528	0.0006322	0.00226526	0.000489234	0.00281932	0.000537914
0.000587124	0.000606001	0.00210938	0.000612721	0.00447645	0.00105743	0.00653672	0.00431353	0.00123282	0.00112707	0.00275186	0.00063547
0.00174471	0.00066393	0.000960081	0.000499	0.00613545	0.000883755	0.00398289	0.000964795	0.0013449	0.000472884	0.00175986	0.000556217
0.000931192	0.000604032	0.000454784	0.000510421	0.00413938	0.000592845	0.00535441	0.000701069	0.00164401	0.000866763	0.00118808	0.00113734
0.000997778	0.0004753	0.00158473	0.000482812	0.00205737	0.00110739	0.00605033	0.0006089	0.00192255	0.000532838	0.0016578	0.000669412
0.000934101	0.000760197	0.000678665	0.000382156	0.00305657	0.000608378	0.0104663	0.000577564	0.00132971	0.000406379	0.00181109	0.00115292
0.0005866	0.000720844	0.00082807	0.000476051	0.0106029	0.0010581	0.00402704	0.00102419	0.00269014	0.000842359	0.00312766	0.000728209
0.000771068	0.000488049	0.00104329	0.000407476	0.00091021	0.00101697	0.00700469	0.00103162	0.00238985	0.000515189	0.00277709	0.00105492
0.000635547	0.000900628	0.00186661	0.000361392	0.00758543	0.000886063	0.00785032	0.000407097	0.00250519	0.000683586	0.00221235	0.000716437
0.000561208	0.000807187	0.00123653	0.000532052	0.00141246	0.00113337	0.00712522	0.000798706	0.00174242	0.000625737	0.0019551	0.000934454
0.000653912	0.000472026	0.00132587	0.00042034	0.00460928	0.00073913	0.00551828	0.000869163	0.00211452	0.000637869	0.00281631	0.000818861
0.000679365	0.000606156	0.00324206	0.000490764	0.00109692	0.000985107	0.00367061	0.00110622	0.00148101	0.000551152	0.00221686	0.000841864
0.00108036	0.000588753	0.000817782	0.000437387	0.00507608	0.00135012	0.00499846	0.000505692	0.0011614	0.000481836	0.00310493	0.00743644
0.000638371	0.000696747	0.000692673	0.000431026	0.00462284	0.000964141	0.00329862	0.000469608	0.00582295	0.000851938	0.00260539	0.000813535
0.000548643	0.00058306	0.000773175	0.000512539	0.00508861	0.00120041	0.00733223	0.000555049	0.000753117	0.000341634	0.0021016	0.000888718
0.00119491	0.000440092	0.00195541	0.000367164	0.00362181	0.00166455	0.00614788	0.000882641	0.00348417	0.00066244	0.00242364	0.000745806
0.00195809	0.000366883	0.00100192	0.000408673	0.00529315	0.000912229	0.00797187	0.000552679	0.00100699	0.000591532	0.00234255	0.000924636
0.00126273	0.000869571	0.0014505	0.000416786	0.0192128	0.000934077	0.00488058	0.00122733	0.00116233	0.000413008	0.00192034	0.000779002
0.000758275	0.000497788	0.00130183	0.000395841	0.00432703	0.000652755	0.0075354	0.000425562	0.00157658	0.00057108	0.00151515	0.000608102
0.000715693	0.0016881	0.000697686	0.000295903	0.00549891	0.00109495	0.0021623	0.00069742	0.000971796	0.00064715	0.00227193	0.000845184
0.000621588	0.00057022	0.000629334	0.000310611	0.00240815	0.000869261	0.0035479	0.000727497	0.00302792	0.000442703	0.002398	0.000678288
0.000673216	0.000824642	0.000977355	0.000545296	0.00720033	0.000889331	0.0029064	0.000829497	0.00347344	0.000594974	0.00100408	0.000385319
0.000472723	0.000761913	0.00108587	0.000490808	0.0046012	0.00081413	0.00690654	0.00117353	0.00215161	0.000628031	0.00167903	0.000617034
0.000729319	0.00101588	0.00164725	0.000487853	0.00430234	0.000823551	0.00538095	0.00059025	0.00171504	0.00047152	0.00246772	0.00034064
0.000968579	0.000646485	0.000847729	0.000335954	0.00656146	0.000647215	0.00695629	0.00095452	0.00130105	0.000886081	0.00182425	0.00115474
0.000837175	0.00057401	0.00096352	0.000307702	0.00136594	0.000822819	0.00282632	0.000906217	0.00102735	0.000632424	0.00196588	0.000642558
0.00047293	0.000540081	0.000775893	0.000423204	0.00679791	0.00111529	0.00482954	0.00079345	0.0021128	0.000595188	0.00158482	0.00117094
0.000900622	0.000649438	0.00146979	0.000423589	0.00281587	0.00096654	0.00188831	0.000334416	0.00256911	0.00109757	0.00163474	0.000556737
0.000647824	0.000378601	0.000848584	0.000294333	0.00305672	0.000891986	0.00688028	0.000748999	0.00135943	0.000512265	0.00201963	0.000538503
0.000655324	0.000500578	0.000772304	0.000345494	0.00398007	0.000546102	0.00350908	0.00086621	0.0017083	0.00043051	0.00155973	0.00121034
0.000657104	0.00119448	0.000882507	0.000421651	0.00358008	0.0012107	0.00582463	0.000537675	0.0015911	0.00066947	0.00197038	0.00121588
0.00122709	0.00160396	0.00157322	0.000503216	0.00470037	0.000888028	0.00132692	0.000553939	0.00161263	0.000552082	0.00157928	0.000652257
0.00180474	0.000868368	0.00103387	0.000313504	0.00374409	0.00087978	0.00522693	0.000517384	0.0011298	0.000766934	0.00187416	0.00101904
0.000728136	0.000375027	0.00101759	0.000308301	0.00331217	0.000833209	0.00431068	0.000709962	0.00089121	0.000845826	0.001758	0.000417116
0.00120858	0.00119624	0.00149005	0.000422487	0.00463757	0.000683338	0.00566444	0.000852158	0.00174685	0.000534543	0.00284963	0.000621586
0.00100683	0.000681163	0.00151698	0.000542931	0.00380769	0.00102315	0.00689219	0.000617029	0.00185202	0.000517465	0.00140644	0.00128951
0.00113876	0.000511624	0.0012683	0.00035645	0.00590117	0.000676372	0.00604658	0.000585469	0.00153471	0.00070315	0.00158604	0.000874199
0.000729249	0.000622502	0.000893968	0.000425486	0.00407011	0.00111616	0.00592945	0.00125324	0.00110655	0.00111432	0.00318582	0.000766071
0.00123061	0.000524097	0.00129966	0.000298634	0.00532707	0.00116068	0.0017172	0.000625088	0.0016656	0.000568808	0.00179685	0.000648716
0.000992224	0.000564219	0.000893847	0.000376987	0.00458375	0.000822212	0.00811053	0.00129206	0.00152827	0.000613459	0.00248619	0.000568021
0.00163896	0.000797015	0.000873738	0.000836754	0.00128029	0.000716431	0.00657143	0.000823245	0.00133698	0.000573876	0.00180076	0.000522022
0.000959548	0.000606919	0.00150917	0.000500883	0.00418761	0.000596098	0.00210526	0.000679245	0.00131653	0.000492756	0.0018397	0.00043752
0.000897242	0.00054823	0.000690402	0.000995063	0.00501845	0.00122935	0.00541688	0.000550057	0.00162586	0.000642045	0.00179041	0.000725794
0.000714607	0.000564373	0.00104722	0.000442101	0.00379211	0.000598874	0.00564112	0.000752365	0.00214602	0.000570387	0.00133318	0.000757319
0.000661326	0.00075809	0.00130631	0.000323974	0.00139732	0.00121823	0.00644056	0.000641916	0.00111328	0.000542915	0.00260327	0.000766041
0.000659068	0.000507977	0.00127377	0.00041353	0.00285134	0.00086261	0.00388898	0.000788586	0.00187123	0.000827168	0.00213767	0.000770162
0.000658506	0.000726756	0.00110622	0.00059927	0.00384035	0.000909741	0.00680187	0.000829369	0.00189689	0.000548301	0.00127119	0.000836609
0.000867661	0.000911627	0.00100622	0.000491187	0.00418669	0.00130157	0.00424788	0.00102026	0.0012702	0.000729651	0.00273401	0.000746752
0.000744552	0.00122087	0.000616156	0.000435535	0.00267702	0.000691034	0.0050134	0.000446601	0.00172798	0.000496686	0.00239107	0.000493165
0.000967111	0.000433597	0.00133594	0.000570002	0.0066549	0.000720133	0.00661049	0.000593997	0.0016696	0.000829711	0.00264893	0.000702254
0.000625162	0.000419814	0.00156723	0.000536833	0.00398701	0.000739088	0.0037266	0.000900476	0.00108723	0.000478796	0.00139894	0.00066872
0.000639491	0.000402555	0.000921323	0.000518896	0.00464787	0.000830366	0.00514953	0.000508999	0.00298487	0.00115474	0.0040861	0.0014641
0.000550301	0.000494704	0.00135024	0.00104703	0.00317729	0.00100829	0.00665367	0.0013349	0.000708288	0.000784587	0.00325867	0.000981259
0.00118283	0.00127598	0.00175641	0.000485163	0.0051825	0.000756269	0.0087622	0.000840698	0.00104257	0.000363802	0.00202522	0.000747927
0.000618133	0.000487875	0.000584304	0.000445705	0.00352783	0.000655973	0.00578309	0.000758338	0.00161019	0.000580062	0.00340113	0.000614811
0.000630034	0.00059851	0.00100791	0.000483978	0.00135562	0.00064555	0.00342665	0.000863689	0.0019104	0.000481588	0.00242477	0.000540426
0.000670856	0.000497679	0.0016256	0.000617626	0.00383808	0.000967063	0.00476311	0.000708602	0.00166243	0.000398412	0.00206892	0.00176794
0.00196321	0.000546074	0.00103858	0.000640389	0.00197347	0.000889984	0.00521881	0.000626732	0.00133345	0.00082713	0.00292919	0.000847951
0.000794729	0.000614822	0.00113001	0.000697833	0.00761696	0.000615408	0.00633258	0.000711421	0.00185819	0.000471094	0.0017102	0.00141482
0.000961092	0.000762219	0.000811027	0.000429185	0.00441541	0.000834805	0.00243054	0.000821093	0.00150518	0.00064664	0.00301397	0.000959561
0.000585793	0.000445196	0.00146769	0.000598771	0.00316386	0.00125739	0.00718783	0.000641369	0.00128169	0.000796867	0.00355224	0.00128904
0.000539512	0.00054039	0.00075507	0.000622091	0.000767859	0.00111221	0.00636136	0.000698993	0.000816579	0.000559826	0.000677795	0.00112617
0.00102698	0.000981147	0.00078388	0.000658792	0.00301435	0.000631383	0.00519752	0.000879901	0.00112257	0.00067699	0.00357065	0.000723899
0.00057992	0.000539182	0.000812656	0.000518041	0.00338218	0.000721107	0.00906015	0.000874498	0.00224317	0.000590073	0.00245742	0.000432831
0.00059612	0.000433752	0.00148635	0.000567045	0.0034399	0.000695338	0.00757165	0.00077352	0.001073	0.000576287	0.00123668	0.000854751
0.000679069	0.000475785	0.000736016	0.000556323	0.00149276	0.00135582	0.00781925	0.000942152	0.00170299	0.000429884	0.00303619	0.000667327
0.000589128	0.000728095	0.00121211	0.000708092	0.00656098	0.000729381	0.00580299	0.000548245	0.00110391	0.000695027	0.00405534	0.000574485
0.000781319	0.000725574	0.00081005	0.000449295	0.00231021	0.00100606	0.00527523	0.00147546	0.00253367	0.000774434	0.00229276	0.000618579
0.000572781	0.0004733	0.001098	0.000463483	0.00223475	0.000885921	0.0026584	0.00079818	0.00252368	0.000987356	0.00476056	0.000649052
0.000798545	0.000590648	0.00111243	0.000461646	0.00310479	0.0008701	0.00270341	0.000805562	0.000686669	0.000758735	0.00283849	0.000537844
0.000809358	0.000656063	0.000897208	0.000876388	0.00366498	0.00084259	0.00336681	0.000913851	0.000992498	0.000523977	0.00225981	0.000699884
0.000691785	0.000513494	0.00179489	0.000542405	0.00448519	0.000865278	0.00782262	0.000689801	0.00156728	0.00200702	0.00407534	0.000556052
0.000869597	0.00100225	0.00204007	0.000486212	0.00319379	0.000758795	0.00542882	0.00111797	0.00153906	0.000404694	0.000921009	0.000573971
0.00108631	0.000547791	0.00188454	0.000448723	0.00525422	0.000899181	0.00500638	0.000491303	0.00350023	0.000657708	0.00227061	0.00079831
0.000636163	0.00125988	0.00097882	0.000546818	0.00449118	0.00147388	0.0034322	0.00100473	0.00105422	0.0015086	0.00155321	0.000655436
0.0023172	0.000579289	0.0012606	0.000474314	0.00410824	0.000798395	0.00543738	0.000783444	0.0031695	0.000942557	0.00194233	0.000533742
0.000764001	0.00087346	0.00133937	0.000460283	0.00398065	0.000609877	0.00593602	0.000469474	0.00119332	0.000847038	0.00259895	0.000535298
0.000864971	0.000607356	0.000733516	0.000410592	0.00143533	0.00125102	0.00593842	0.00131893	0.0013873	0.000691848	0.00311956	0.000532452
0.00109691	0.000549194	0.00190159	0.000505465	0.00232742	0.000576149	0.00110329	0.00101482	0.00213643	0.00140713	0.00168405	0.000426188
0.000538068	0.000692271	0.000943903	0.000654353	0.00371568	0.000837515	0.00528433	0.000862143	0.00179438	0.00159662	0.00234777	0.00108869
0.000667203	0.000776741	0.000581343	0.000401023	0.0034158	0.0009549	0.00505032	0.000884546	0.00164186	0.000518396	0.00180028	0.000873023
0.000611862	0.00069644	0.00093348	0.000366998	0.00508912	0.00071298	0.00520546	0.00079833	0.00143622	0.000644759	0.00273687	0.000547331
0.000541805	0.000453928	0.00132932	0.000637762	0.00416113	0.000700622	0.00175278	0.000994262	0.00234131	0.000597525	0.00164571	0.000426057
0.000739204	0.000537535	0.000594461	0.000520326	0.00490365	0.000758618	0.00137859	0.000784257	0.00169256	0.000590091	0.00281024	0.000548006
0.000897565	0.000544616	0.000681084	0.000565634	0.000712586	0.00107623	0.00578502	0.000910078	0.0010776	0.00110708	0.00147008	0.000492975
0.00189518	0.000486097	0.00061572	0.000746382	0.0120311	0.000816034	0.0088831	0.00114525	0.00115336	0.000834317	0.00261866	0.00050065
0.000589504	0.000454	0.00102024	0.000456839	0.00202545	0.000678323	0.0038918	0.000726591	0.00161557	0.000554991	0.0020594	0.000528603
0.000980775	0.000565969	0.0019817	0.000574188	0.00799276	0.00089674	0.00521683	0.000596157	0.001264	0.000564824	0.00184573	0.0010974
0.000550461	0.000616438	0.000850052	0.000461837	0.000908517	0.000711987	0.00561267	0.000933645	0.00108946	0.000673108	0.0012931	0.000525187
0.00150603	0.00049755	0.000706999	0.000387922	0.00193806	0.000486594	0.00219048	0.000850853	0.00120413	0.00105852	0.000929543	0.000570774
0.000588865	0.000571582	0.000597796	0.000766523	0.00217638	0.000565262	0.00463108	0.00159365	0.00151978	0.00088073	0.00214469	0.00137255
0.000924785	0.000644985	0.000690306	0.000426935	0.00244864	0.000737342	0.00862399	0.00129281	0.000888542	0.000681769	0.00241147	0.000386894
0.00163444	0.000513468	0.00160822	0.000618673	0.00262362	0.00070532	0.00565674	0.00078191	0.00116591	0.000654348	0.00299633	0.00119175
0.000737319	0.000506628	0.000928309	0.000454367	0.000895353	0.000917408	0.00302987	0.00112164	0.00126806	0.000869538	0.00301046	0.000692441
0.000718644	0.00056393	0.00131622	0.000375873	0.00307545	0.000557974	0.00348144	0.000785292	0.000885514	0.00104691	0.00219873	0.000578537
0.00132584	0.000714918	0.00324654	0.000574597	0.00586102	0.00063345	0.00589804	0.00067759	0.00213985	0.000616803	0.00175182	0.000465123
0.000640767	0.000760432	0.00122414	0.000425692	0.00236513	0.000669177	0.00321975	0.0158544	0.000804794	0.000634592	0.00205683	0.000835969
0.000573652	0.000385883	0.000850832	0.000482223	0.00371028	0.00069764	0.0105525	0.000594249	0.00133409	0.000890593	0.00259063	0.000595609
0.00163083	0.000423015	0.00119437	0.000876744	0.00241666	0.000590758	0.00350166	0.000890148	0.00131352	0.00142429	0.00196594	0.00047458
0.00119215	0.000735031	0.00127141	0.000635886	0.00279589	0.000743213	0.00515964	0.00090885	0.00226627	0.000960788	0.00326496	0.00048329
0.00167041	0.000359976	0.000694991	0.000580048	0.00129828	0.00119591	0.00409284	0.000593826	0.00162839	0.00061418	0.00181107	0.000886958
0.000769255	0.000849258	0.000793865	0.000542435	0.00351541	0.00109276	0.00789423	0.00101462	0.00072532	0.000749663	0.00212416	0.000691026
0.000657771	0.000572932	0.00118945	0.000519418	0.00372277	0.00049482	0.00139581	0.000497952	0.00227034	0.00122231	0.00386935	0.00130397
0.000633527	0.000733898	0.00150697	0.000573659	0.00248138	0.000823249	0.00499737	0.00100968	0.00219036	0.00161241	0.00376103	0.000846593
0.000423314	0.000425111	0.000771137	0.000514704	0.00299194	0.000988021	0.00559567	0.000690902	0.00104314	0.000560549	0.0021422	0.000936591
0.000646293	0.000576097	0.00058276	0.000517656	0.00707306	0.000807291	0.00650714	0.000831677	0.0013365	0.000722298	0.00232845	0.00142123
0.000698448	0.0004478	0.000617406	0.000376948	0.00417062	0.000984264	0.00539161	0.00127865	0.00138168	0.00104371	0.00238835	0.00117057
0.000596834	0.000537374	0.000878084	0.000423763	0.00210892	0.00170624	0.00635443	0.000846499	0.00112611	0.000759805	0.00162124	0.000852706
0.00057965	0.000584847	0.000957155	0.000841296	0.00571142	0.00102295	0.00525722	0.000853193	0.00138876	0.00117155	0.00233622	0.000685842
0.00057078	0.000518022	0.000793241	0.000501184	0.00727419	0.000779229	0.00291954	0.00111035	0.00249267	0.000567466	0.00168337	0.000506169
0.000477611	0.000702463	0.000801236	0.000395428	0.00564274	0.000560653	0.00837619	0.00135217	0.00208984	0.00073438	0.00270876	0.000883249
0.00068488	0.000875145	0.000670234	0.00056329	0.00431088	0.000640809	0.00336071	0.00179871	0.000930511	0.00147054	0.00231576	0.000660692
0.00069685	0.00217345	0.000924007	0.000685657	0.00486839	0.00118509	0.00579747	0.000920687	0.00193734	0.000884119	0.0022311	0.00057702
0.000800556	0.000850737	0.000699549	0.000539768	0.00741778	0.00189635	0.00914651	0.000588242	0.00109551	0.00108922	0.00280938	0.00114359
0.000988297	0.000615071	0.000831096	0.000449345	0.00310048	0.000926354	0.00458943	0.000560789	0.00125565	0.0014847	0.0017502	0.00123025
0.000599897	0.00104826	0.000800163	0.000420959	0.00257117	0.000921072	0.00558062	0.000580643	0.0082246	0.000646753	0.00157204	0.00059015
0.000856416	0.000537615	0.000528883	0.000365704	0.00393281	0.000692103	0.00144807	0.000611021	0.00129479	0.000688072	0.00226034	0.000732702
0.000711622	0.000832631	0.00152711	0.000424961	0.000816437	0.00125787	0.00519219	0.00128317	0.00682566	0.000842693	0.00216433	0.00118848
0.000569626	0.000709349	0.000418014	0.000446417	0.00687463	0.000836141	0.00239582	0.00088649	0.0015539	0.00125143	0.00113921	0.000855163
0.000785057	0.000781058	0.00062576	0.000449556	0.004243	0.00136433	0.00512495	0.000516519	0.00191128	0.000839981	0.00171752	0.000559111
0.000921891	0.000576471	0.00166774	0.000688257	0.00221854	0.000825245	0.00612833	0.000850912	0.00142176	0.000854765	0.00130888	0.00122021
0.000902278	0.000842793	0.000775956	0.000622453	0.00500829	0.000882396	0.00684355	0.000523483	0.00150489	0.000849734	0.00142582	0.00109323
0.000475847	0.000502661	0.00178964	0.000508115	0.0457289	0.000933039	0.00787804	0.00065404	0.00117734	0.00127429	0.00276068	0.000480857
0.000585769	0.0015842	0.00119768	0.00048826	0.00144125	0.000947101	0.00681799	0.000511214	0.00227102	0.000563494	0.00203524	0.000880238
0.000539511	0.000645507	0.00071051	0.000603743	0.00513792	0.00103334	0.00169541	0.000545245	0.00145772	0.000530841	0.00201453	0.000629401
0.000692595	0.000595177	0.000465426	0.000445556	0.00392151	0.000932681	0.00682273	0.00105556	0.00224989	0.00106447	0.000829454	0.000891273
0.00105404	0.00096989	0.000431844	0.000571819	0.0147886	0.00103267	0.00480124	0.00107414	0.0020387	0.000987393	0.00183456	0.000508665
0.000584912	0.00108636	0.000824116	0.000486653	0.00746081	0.000732345	0.00729741	0.000464388	0.000870957	0.000469179	0.00209801	0.000483319
0.000652108	0.00104424	0.00167352	0.000437034	0.00514235	0.000481767	0.00729932	0.000865022	0.00166804	0.000549623	0.00205745	0.00158005
0.000848347	0.00133934	0.000836684	0.000559489	0.0039991	0.00124634	0.00526261	0.000928568	0.00113444	0.000576449	0.00181749	0.00096945
0.000439845	0.000480408	0.00068009	0.000578598	0.00251098	0.00066912	0.00512305	0.000778893	0.00201735	0.00100674	0.00168239	0.000580841
0.0007556	0.000545058	0.000551841	0.000773648	0.00130236	0.00122625	0.0040143	0.000614049	0.00124189	0.000598033	0.00153871	0.00115863
0.000541026	0.00039904	0.00113116	0.000369175	0.00476133	0.00091309	0.00523969	0.00110963	0.000949855	0.00123219	0.00120857	0.00066586
0.000460332	0.000548901	0.00144419	0.000746259	0.00370032	0.000982834	0.0073272	0.000684915	0.00189382	0.000817808	0.00269808	0.000531162
0.000787324	0.000941343	0.000632071	0.000433278	0.00512728	0.000989653	0.00782511	0.000800831	0.00126909	0.00110678	0.00206498	0.000587143
0.00107361	0.000493302	0.000727382	0.00030302	0.00490137	0.000897637	0.00447797	0.000816742	0.00120853	0.000726696	0.00206042	0.00110018
0.00111432	0.000819658	0.000519733	0.00058994	0.00277193	0.000621001	0.00605463	0.000492431	0.00109837	0.000410931	0.00177532	0.000547008
0.000715059	0.00094714	0.000674291	0.000581162	0.0087364	0.000824605	0.00730644	0.00102171	0.00101162	0.000532667	0.00229826	0.000453199
0.000773322	0.000426889	0.000633132	0.000350968	0.00470971	0.000736575	0.00644028	0.000572736	0.00148073	0.000517369	0.0029604	0.00110618
0.000855677	0.0013693	0.00130127	0.000316232	0.00373642	0.00108299	0.0080359	0.000634506	0.00282951	0.00048984	0.00164922	0.00141617
0.000529871	0.000765503	0.00054872	0.000444999	0.00651954	0.000737236	0.00804421	0.000470075	0.00102646	0.0009749	0.00306508	0.000791866
0.000843964	0.000612646	0.000524912	0.000542106	0.00291168	0.00108895	0.0031921	0.000756606	0.00132996	0.000632254	0.000960967	0.000498957
0.000915846	0.0030022	0.000478756	0.00041794	0.00900859	0.000868457	0.0048281	0.000530512	0.00179681	0.000567961	0.00113328	0.000797244
0.00169796	0.000502882	0.000563439	0.00048517	0.00504059	0.00114035	0.00738685	0.000708369	0.00168088	0.000689651	0.00161202	0.000951703
0.000572963	0.00074241	0.000514123	0.000625796	0.00371524	0.00179371	0.00549371	0.000779762	0.00134735	0.0011056	0.00219511	0.00145288
0.000541187	0.00094564	0.000454446	0.000607804	0.00236811	0.000549343	0.0052913	0.000678396	0.00287438	0.000666677	0.00341758	0.00077071
0.0006232	0.00145856	0.000507326	0.000373381	0.00291566	0.000689367	0.00791265	0.000645591	0.00153462	0.00115932	0.00371118	0.000545965
0.00128055	0.00054353	0.000671363	0.000567254	0.00466761	0.000801075	0.00396307	0.00367461	0.00126421	0.000677462	0.00138172	0.000828568
0.00062293	0.000802106	0.000947083	0.000524549	0.00431143	0.000629835	0.00543015	0.000735046	0.00162468	0.000468035	0.00216968	0.00047849
0.00123681	0.000629859	0.00177361	0.000550667	0.00247939	0.000577306	0.00460243	0.000654412	0.00235567	0.000567194	0.00436704	0.000564584
0.00150041	0.000461139	0.000812644	0.000373207	0.0021029	0.000560206	0.0016624	0.000763133	0.00179567	0.000638162	0.00213972	0.000824513
0.000662471	0.00060217	0.00125106	0.000513905	0.00420031	0.00118096	0.00520795	0.000794461	0.00126353	0.000595985	0.00397728	0.000875527
0.000638977	0.00127298	0.00131781	0.000498412	0.0057279	0.000977814	0.00210022	0.000569925	0.00154363	0.000570719	0.00212067	0.000607398
0.000697979	0.0010979	0.000700256	0.000544642	0.00551075	0.0011658	0.00714482	0.00108775	0.00137607	0.000633895	0.00265299	0.000680247
0.0012237	0.000902728	0.0011876	0.000434041	0.00341968	0.000725836	0.00598086	0.00076633	0.00140638	0.000513946	0.00104356	0.00069506
0.000735722	0.000571592	0.00100638	0.000429733	0.00464005	0.000843813	0.0074367	0.00236324	0.0014057	0.000471196	0.00141289	0.000533609
0.000931689	0.000732653	0.000641313	0.000404447	0.00463314	0.00110714	0.00569401	0.000864633	0.00187833	0.00064952	0.00189933	0.000525236
0.000654564	0.000715006	0.000970077	0.000403474	0.00227022	0.000689753	0.00821657	0.000482426	0.00228413	0.00085824	0.00129263	0.000455173
0.00110693	0.000451461	0.000877309	0.000464063	0.00353836	0.000632074	0.00522539	0.00054949	0.000887	0.000601877	0.00228274	0.000474726
0.000577843	0.00053314	0.000777735	0.000496557	0.00347664	0.000466608	0.0039397	0.00384526	0.0010563	0.000897834	0.00226862	0.000694072
0.000561253	0.000616299	0.00105377	0.000567795	0.00399635	0.000794365	0.00725152	0.000468338	0.00219711	0.00180564	0.00120088	0.000528135
0.00132661	0.000617632	0.000873785	0.000443477	0.00356668	0.000888913	0.00627931	0.00519675	0.000682666	0.000833743	0.000920496	0.00053088
0.000942211	0.000540983	0.000798371	0.000745947	0.00491665	0.00054241	0.00486871	0.000646787	0.00159219	0.000485084	0.00124555	0.00110281
0.000760333	0.000408063	0.00190655	0.00035095	0.00187572	0.0007481	0.00634542	0.00560713	0.00249609	0.000656223	0.00101598	0.00113191
0.000590328	0.000471332	0.000784314	0.000548549	0.00260078	0.000676598	0.00284857	0.000493137	0.00244881	0.000609324	0.0021619	0.001625
0.000735304	0.000651027	0.00250092	0.000522015	0.0266384	0.000600266	0.00597801	0.00138012	0.00210259	0.000632621	0.00144568	0.00113157
0.000576834	0.000883443	0.00208749	0.000481291	0.00245009	0.00060733	0.00642065	0.00056437	0.00212436	0.000525516	0.00134562	0.000509424
0.00107051	0.000479539	0.00049659	0.000715055	0.00414184	0.000727505	0.00375177	0.0127622	0.00219363	0.000604409	0.00235111	0.000589574
0.00260955	0.00052235	0.000801155	0.000621175	0.00419876	0.000916211	0.00594844	0.000721553	0.00230301	0.000421299	0.00174914	0.000503414
0.000579362	0.000703089	0.000697061	0.000496772	0.00637275	0.000769538	0.00563627	0.000960893	0.00144279	0.000533023	0.00181023	0.000531654
0.000766013	0.00045476	0.00110338	0.000635391	0.00182587	0.000782999	0.00724123	0.00153669	0.0012806	0.00073281	0.00115386	0.00120881
0.000546894	0.00154056	0.00163994	0.000266311	0.00224897	0.000881849	0.00660535	0.000832601	0.000801895	0.00116161	0.00181634	0.000535893
0.000779346	0.0005487	0.00114846	0.000380117	0.00387604	0.000981413	0.0057767	0.000601305	0.000830006	0.000971104	0.00155664	0.000673433
0.00077725	0.000490345	0.00141834	0.000732825	0.00185421	0.00188061	0.00706225	0.000716503	0.000959777	0.000410586	0.00141055	0.000613847
0.000710078	0.000541408	0.000703464	0.000482246	0.00664402	0.000900569	0.002823	0.00167199	0.00114103	0.000918578	0.00127552	0.000659683
0.000608304	0.000945699	0.000982948	0.000598792	0.00187047	0.000774479	0.00606716	0.000961439	0.00168831	0.00103164	0.001832	0.000661219
0.00115035	0.000897048	0.000912822	0.000610504	0.00341799	0.000559623	0.00839067	0.000491926	0.00171425	0.000387342	0.00295326	0.00072494
0.00165171	0.000928041	0.00184413	0.000441688	0.00459013	0.000926256	0.004507	0.000667489	0.000855041	0.000523695	0.00284414	0.000509881
0.000595428	0.000586535	0.00143803	0.000459635	0.00413785	0.00166771	0.00832531	0.000810698	0.000871854	0.000514344	0.0026839	0.000508975
0.00100471	0.0006211	0.0012232	0.000462588	0.00319769	0.00111718	0.00215028	0.000710265	0.00127212	0.000542977	0.00147013	0.00114378
0.00050711	0.000561278	0.00158314	0.000524854	0.00364603	0.000945646	0.00263995	0.000980992	0.00158146	0.000557318	0.00125029	0.00144423
0.000656662	0.000588098	0.00130583	0.000439986	0.00198001	0.000867703	0.00234872	0.000609648	0.00130991	0.000628619	0.00129751	0.000393442
0.00146637	0.00114529	0.00080187	0.00068384	0.00165672	0.000512291	0.0111416	0.000971396	0.00195866	0.000471265	0.00224326	0.000661556
0.000622221	0.000770988	0.00150151	0.000337577	0.00419665	0.000742348	0.00497067	0.000592392	0.00310216	0.000583639	0.00295738	0.000556477
0.000781732	0.000443981	0.000699194	0.0010054	0.00354502	0.000513013	0.0043494	0.000707074	0.00208943	0.000585589	0.00127526	0.000562356
0.00136977	0.00065544	0.00107898	0.00064125	0.00430286	0.00108391	0.00506482	0.000814878	0.00157254	0.000587454	0.0043501	0.000570284
0.00116022	0.000799571	0.000568816	0.000389481	0.00194319	0.000606234	0.00486233	0.000886769	0.00176445	0.000470223	0.00192689	0.00073074
0.0014023	0.000965004	0.000853813	0.00068994	0.0062127	0.0014104	0.00231214	0.000686746	0.00087823	0.000418252	0.00146859	0.000661209
0.0014853	0.000857579	0.000803554	0.000391683	0.00502815	0.000944379	0.012625	0.000511629	0.00203596	0.00113569	0.000962182	0.00101183
0.000608581	0.000619332	0.00110518	0.000454163	0.00244851	0.000892225	0.00856735	0.00077496	0.00283521	0.000725596	0.00146916	0.00070018
0.00071615	0.000493199	0.00108417	0.00055818	0.00332415	0.000897895	0.00858265	0.000920546	0.00171297	0.000834803	0.00231559	0.000365756
0.00101346	0.000750645	0.0010395	0.000537267	0.0037558	0.000689455	0.00623049	0.000423385	0.00131668	0.000503025	0.00142384	0.00062341
0.00122157	0.0011453	0.000990462	0.000576051	0.00201198	0.000701441	0.00710977	0.000886877	0.0015734	0.000847893	0.000982699	0.00037005
0.00073068	0.000603732	0.000733222	0.000490484	0.00460027	0.000820779	0.0056305	0.000821196	0.00151899	0.000689802	0.00220356	0.000860074
0.000632534	0.000720252	0.00178222	0.000434516	0.0017238	0.000981262	0.0046486	0.00097349	0.00151282	0.000450106	0.00140788	0.00047119
0.000666877	0.00117402	0.000964368	0.000638232	0.00621062	0.00071143	0.00231886	0.000460384	0.00138492	0.000759909	0.00320916	0.000865251
0.000650223	0.000615673	0.000632948	0.000647129	0.00376121	0.00081364	0.0070599	0.000570275	0.00241567	0.000507202	0.00252434	0.000786206
0.00144276	0.000459144	0.00219113	0.00062539	0.00311435	0.000846491	0.00625141	0.00133815	0.00127299	0.000447543	0.00253823	0.000624103
0.00207394	0.000932155	0.0014923	0.000531299	0.00196513	0.000781001	0.00340352	0.000949258	0.000893671	0.000632011	0.00105188	0.000801962
0.000730182	0.00102834	0.00248841	0.000443584	0.00166587	0.00064969	0.00311359	0.000918008	0.00102953	0.000418541	0.00202941	0.000603491
0.000793312	0.000648766	0.00173903	0.0010527	0.00235026	0.00134684	0.00658921	0.00101378	0.000593658	0.000582314	0.00186736	0.000585174
0.000720271	0.000744387	0.00163076	0.000582211	0.0020083	0.00082189	0.00497865	0.000911817	0.00068398	0.000721734	0.00228754	0.000670533
0.00127151	0.000781067	0.00218954	0.000851061	0.00508859	0.00115459	0.00363986	0.000646721	0.00214619	0.000655534	0.00137975	0.000722463
0.000868794	0.00117275	0.00110134	0.000518336	0.00235598	0.00077325	0.00788513	0.000871676	0.00173494	0.000578623	0.00196051	0.000718903
0.000758059	0.000599814	0.000825536	0.000497583	0.0026563	0.000704989	0.00474454	0.000496548	0.000942492	0.000662101	0.00497743	0.00056185
0.000634396	0.000534979	0.00073589	0.00046525	0.00518532	0.000635826	0.00695069	0.000643594	0.00145049	0.000473251	0.00249129	0.000467949
0.000666522	0.000558631	0.000841931	0.000358846	0.00259968	0.000711428	0.0016454	0.00077747	0.00126777	0.000588485	0.00151332	0.000566136
0.000771241	0.000566131	0.00124071	0.000481719	0.00205888	0.00066331	0.00622117	0.000733931	0.00128208	0.000809436	0.00188906	0.00107511
0.00134822	0.000675035	0.000849563	0.00061285	0.00193241	0.000645251	0.00568328	0.000781149	0.000919695	0.000529833	0.00136091	0.00135366
0.000718278	0.000572323	0.00117755	0.000501072	0.00849904	0.000877381	0.00625351	0.000578077	0.00285071	0.000590462	0.00250976	0.00103053
0.000797714	0.000544359	0.00134073	0.000525685	0.00546136	0.000582732	0.00166676	0.000671879	0.00120868	0.000633532	0.0024344	0.000762884
0.000687144	0.000655019	0.00106996	0.000399464	0.0020695	0.00329889	0.00370005	0.000566826	0.00107257	0.000503961	0.00389732	0.000514866
0.000486044	0.000842882	0.000967507	0.000511044	0.00154785	0.000557278	0.00690489	0.000659808	0.00156678	0.000615424	0.00261938	0.0013477
0.000760177	0.000608266	0.00200341	0.000557252	0.00121889	0.00292405	0.00174745	0.00104773	0.000776622	0.000664601	0.00177645	0.000550818
0.000593731	0.00124774	0.0025826	0.000850905	0.00317995	0.000863318	0.0042457	0.000452413	0.00117058	0.000549677	0.00336496	0.000647553
0.000852952	0.000489347	0.00126599	0.00038898	0.00466241	0.000894612	0.00841647	0.00078403	0.00132459	0.000713314	0.00149475	0.00122294
0.00143058	0.000730137	0.000866043	0.000435229	0.00593308	0.000839419	0.00509096	0.00139922	0.000840853	0.0018467	0.00117901	0.000715369
0.000593453	0.00102874	0.000776222	0.000688846	0.00305937	0.00103559	0.00150319	0.000579133	0.000833376	0.000523799	0.00277157	0.000567314
0.000734012	0.00076397	0.000499202	0.000438625	0.00346022	0.000632748	0.00856062	0.000606262	0.00121555	0.000624335	0.0018463	0.000473178
0.000771314	0.00113693	0.0010114	0.000448466	0.00462303	0.000765374	0.00464515	0.000765818	0.00183633	0.000510373	0.00100236	0.000754103
0.000827706	0.000606311	0.000641974	0.000552588	0.0024672	0.00111805	0.00902982	0.000829991	0.00120142	0.000530196	0.00150881	0.000835911
0.0010061	0.00121943	0.00206373	0.000400378	0.00267983	0.00079232	0.00392805	0.000515153	0.00216708	0.000468483	0.00102568	0.00118993
0.000598534	0.000551152	0.000786098	0.000720979	0.00382974	0.00052473	0.00824099	0.000714641	0.000869346	0.000811063	0.00140082	0.000722136
0.000529627	0.000479971	0.0012935	0.00102275	0.00783707	0.000845615	0.00422261	0.000610051	0.000966022	0.00076207	0.00169671	0.000516268
0.00154529	0.000514619	0.000919299	0.000479422	0.00278307	0.000595494	0.00641182	0.000568886	0.00103483	0.000733209	0.00129287	0.000871428
0.00106768	0.000466421	0.000903136	0.000452008	0.00441347	0.000882104	0.00540936	0.000486374	0.000974378	0.000448462	0.00145519	0.000665142
0.000937522	0.000702709	0.000706999	0.000471498	0.00329419	0.000730777	0.00658039	0.000950322	0.00267506	0.00058695	0.00145155	0.000564399
0.00128151	0.000613541	0.00105331	0.000925725	0.00447886	0.000826697	0.0067514	0.000809087	0.00116502	0.000645566	0.000902884	0.000568496
0.000928517	0.00127803	0.00183832	0.00155844	0.00493953	0.000706328	0.00557812	0.000589257	0.00147674	0.000439214	0.00101589	0.000437792
0.000787141	0.000670068	0.00126436	0.000614306	0.00243227	0.000653129	0.0045475	0.000521712	0.000881816	0.000714853	0.0012981	0.000914388
0.00119155	0.000529782	0.000928154	0.000516707	0.00162547	0.000880038	0.00532606	0.000694411	0.000982445	0.000739086	0.0011758	0.000752374
0.000487851	0.000810229	0.000981525	0.000581939	0.00469008	0.000419478	0.00664932	0.000549798	0.000869769	0.00107887	0.00469729	0.00045829
0.00159029	0.00130454	0.000531085	0.000371285	0.00317153	0.000596394	0.00544611	0.000545864	0.00155781	0.000631095	0.00100708	0.000732132
0.000896749	0.000584755	0.00103361	0.000554509	0.00618816	0.000821837	0.00573581	0.00129666	0.00117838	0.000711908	0.00320625	0.000677057
0.00128631	0.000475682	0.000668854	0.00074025	0.0019876	0.000820732	0.00428268	0.00116168	0.00101294	0.000646817	0.00355353	0.000759284
0.00123379	0.000624443	0.000876359	0.00061476	0.00485367	0.000761697	0.0032709	0.000938233	0.00244453	0.000729571	0.00165548	0.000658982
0.000538541	0.00120419	0.000779234	0.000387563	0.0230124	0.000760247	0.00573596	0.000448482	0.00104315	0.00060174	0.00294512	0.000947955
0.000655759	0.00051275	0.000810883	0.000642953	0.0114131	0.000532235	0.00561586	0.000795896	0.00100566	0.000849669	0.00208673	0.000732506
0.000930694	0.000841163	0.00140926	0.000558462	0.00537457	0.000786326	0.00287543	0.000471772	0.00114839	0.000978347	0.00123558	0.000586274
0.000955258	0.000522167	0.00116464	0.000451257	0.00334606	0.00039252	0.00625195	0.0007693	0.00183106	0.000819104	0.000515084	0.000582935
0.00051372	0.000583732	0.000751657	0.000645718	0.00407765	0.00071464	0.00159201	0.00115389	0.00168932	0.000538014	0.00175734	0.000731513
0.000557955	0.000983093	0.000951513	0.00076602	0.00335243	0.000614831	0.00384	0.000643753	0.00171166	0.000559787	0.00145824	0.000556952
0.000483123	0.00113046	0.000729873	0.000400071	0.00303137	0.00115009	0.00585493	0.00124808	0.00151171	0.000602881	0.00171794	0.000663539
0.000564373	0.000538786	0.00128167	0.000530325	0.00336782	0.000626941	0.0100277	0.000671601	0.00133283	0.000503331	0.00263899	0.000546344
0.000739285	0.000517405	0.000483984	0.000442471	0.0049124	0.000782406	0.00494687	0.000603691	0.00171458	0.000640689	0.00242457	0.00112319
0.000648783	0.000966474	0.000535224	0.000418597	0.00256236	0.000775682	0.00220081	0.000812375	0.00122564	0.000693344	0.00102792	0.00078492
0.000509364	0.000593832	0.00107369	0.000373263	0.0045759	0.00124851	0.00563318	0.000782767	0.000975541	0.000510272	0.00174979	0.000552368
0.000625908	0.000583925	0.000781064	0.000467174	0.0087054	0.00088158	0.00484672	0.000496678	0.000809292	0.000805936	0.00354362	0.00100431
0.000511171	0.000622746	0.00100019	0.000345185	0.00410898	0.0011012	0.00654412	0.000411206	0.00137838	0.000614674	0.00190944	0.000810208
0.000881587	0.00119477	0.000732261	0.000569014	0.00721304	0.000715082	0.00457364	0.00065312	0.00178021	0.000640581	0.00300351	0.000547897
0.00117304	0.00104877	0.00088717	0.00143566	0.00442841	0.000809718	0.00349199	0.000647403	0.00144639	0.000861439	0.00101254	0.000796628
0.000773908	0.000782324	0.000937437	0.000450434	0.00496316	0.000954136	0.00891178	0.000818996	0.000771238	0.000573576	0.00102507	0.000961131
0.000729192	0.00056396	0.000711666	0.000504263	0.0034735	0.000609879	0.00577823	0.000663206	0.00141846	0.00048496	0.00198237	0.000531816
0.00155825	0.000635483	0.000566996	0.000389054	0.00439897	0.000766162	0.0039723	0.000937767	0.00171149	0.000795078	0.00189273	0.000544856
0.000516157	0.000497248	0.00093243	0.00047247	0.00473865	0.000611416	0.00469248	0.000725823	0.0011589	0.000862537	0.00203343	0.00117734
0.000559144	0.000527881	0.000920256	0.000551008	0.00757283	0.00136094	0.00470343	0.000540909	0.00123685	0.000634336	0.00243126	0.000589326
0.000609372	0.000623729	0.000704299	0.000639545	0.00131416	0.000859468	0.00165601	0.0408866	0.00124466	0.000524174	0.00270201	0.000535186
0.000928473	0.000576803	0.0011144	0.000686166	0.00127988	0.000631011	0.00582099	0.0012772	0.000818162	0.000701782	0.00220236	0.000560012
0.00111771	0.000581924	0.00073445	0.000806485	0.00396795	0.00074949	0.00288522	0.000573762	0.00188131	0.000717651	0.00199097	0.000489479
0.000612424	0.000635201	0.000756775	0.000434986	0.0332166	0.000687775	0.00820675	0.000501145	0.00169734	0.000525727	0.00138893	0.000636588
0.000803483	0.000455431	0.00124006	0.000463637	0.00472804	0.00101178	0.00305019	0.000668561	0.00108627	0.000636137	0.00224897	0.000565673
0.000894994	0.000657408	0.000589695	0.000412184	0.00133118	0.000559574	0.00679541	0.000579293	0.00100019	0.000549289	0.00222713	0.000734521
0.000524396	0.00239377	0.00293231	0.000835571	0.00185886	0.000829819	0.00494811	0.000809973	0.0014127	0.00068844	0.00185716	0.000619165
0.000922803	0.000546578	0.000895668	0.000780601	0.00164792	0.000995152	0.00485044	0.000616522	0.00102703	0.000716677	0.00137058	0.000984688
0.000944608	0.00116396	0.000498444	0.000660027	0.00218647	0.000641149	0.0105533	0.00126261	0.00225604	0.000558068	0.00134467	0.000678221
0.000784485	0.000784899	0.000557615	0.000642037	0.00392532	0.000956148	0.0040444	0.00079467	0.000783056	0.000528844	0.00427827	0.00081179
0.000804198	0.000723657	0.000537117	0.000653257	0.00449725	0.000689931	0.00565307	0.000569737	0.0011091	0.000757133	0.00271285	0.000428633
0.00055548	0.00110169	0.00100256	0.000570413	0.00127408	0.000753054	0.00571835	0.000801938	0.0017539	0.0005631	0.00226344	0.000600068
0.00107522	0.00070103	0.000556334	0.000654602	0.00435187	0.000646903	0.00454886	0.000593494	0.00089671	0.000641916	0.00149668	0.00054843
0.000696022	0.000446453	0.000800158	0.000614698	0.00187279	0.000652814	0.00471741	0.000583987	0.00105279	0.00073794	0.00252926	0.00043209
0.000546873	0.000877225	0.00108979	0.0018035	0.00728724	0.00108902	0.00907082	0.000747966	0.00142156	0.0012728	0.00170228	0.000785189
0.00229187	0.000872469	0.00111663	0.00063593	0.00930036	0.00124797	0.00504015	0.0011341	0.00151511	0.000569216	0.00164058	0.000502139
0.000599735	0.000438222	0.00124805	0.00075637	0.00404296	0.000774836	0.00345805	0.000697676	0.00126934	0.000629854	0.00134365	0.000657064
0.0010907	0.000725525	0.00078871	0.000335811	0.00274354	0.000624993	0.00905109	0.00104782	0.00271072	0.000970238	0.00242943	0.00044909
0.000836033	0.000918207	0.00182529	0.000540514	0.00268311	0.000671992	0.0059508	0.00109234	0.00121814	0.00079126	0.00232146	0.000495588
0.000998404	0.000577349	0.00099356	0.000384509	0.00431129	0.00162165	0.00305633	0.000471267	0.00192322	0.000483337	0.00144348	0.000582041
0.000535469	0.000568732	0.00078424	0.000564634	0.00391385	0.00134102	0.00323463	0.000600702	0.00137384	0.00104024	0.00362141	0.000866077
0.000519205	0.000567536	0.00109957	0.000573866	0.00110281	0.000618589	0.0057064	0.000605571	0.00105244	0.00157038	0.00116326	0.00130022
0.000717438	0.000424102	0.00100918	0.000477349	0.00430334	0.000726385	0.00383361	0.000645891	0.00191914	0.000811833	0.00200029	0.000746141
0.000632103	0.000413846	0.00249189	0.00043301	0.00691171	0.00155575	0.00709402	0.000702353	0.00271391	0.000887652	0.00108873	0.000744779
0.000789625	0.000431618	0.00070344	0.000661752	0.00225385	0.00112055	0.00477795	0.000565372	0.000968738	0.000663436	0.018561	0.000580126
0.00122546	0.000658156	0.00112923	0.00062135	0.00406204	0.000704251	0.000857628	0.000662665	0.000901347	0.00136352	0.00206199	0.000628057
0.0117903	0.000867067	0.000818513	0.000426827	0.00485626	0.000887502	0.00662984	0.000697296	0.00170223	0.000674329	0.00122548	0.000917172
0.00153893	0.000506799	0.00293523	0.000281408	0.00288711	0.000683567	0.00873309	0.000765294	0.00174957	0.00167547	0.00211615	0.000575086
0.00175552	0.000552808	0.00116879	0.000517033	0.00652626	0.00086461	0.00578483	0.000601502	0.00231843	0.000545573	0.00184221	0.000710561
0.000899479	0.0010019	0.000930255	0.000438978	0.0133039	0.000765633	0.00461246	0.000591248	0.00101098	0.00133772	0.00298971	0.000566853
0.00121534	0.000857179	0.00282685	0.000319766	0.00697854	0.00136047	0.00449959	0.00076669	0.0023207	0.000478618	0.00236743	0.000619653
0.00170185	0.000834957	0.00117763	0.00054352	0.00390922	0.000682232	0.00275191	0.0008064	0.00184814	0.000744906	0.00148843	0.000646295
0.000544835	0.00106428	0.000923821	0.000452627	0.00714358	0.00135829	0.00390115	0.000796599	0.00170645	0.000562248	0.00343697	0.000704754
0.00101626	0.000795264	0.00119093	0.000679823	0.00543895	0.00114451	0.00698615	0.000731966	0.001023	0.000722296	0.00194029	0.00103625
0.000943809	0.00100763	0.000784757	0.000449153	0.00399578	0.000636788	0.00568446	0.000464555	0.00148564	0.000490649	0.00164574	0.00118232
0.000422493	0.000602447	0.0014545	0.000574818	0.00956166	0.000970634	0.0047049	0.0011544	0.00124295	0.000857925	0.00110059	0.00057091
0.000892142	0.000544244	0.000958393	0.00102242	0.00519914	0.000644914	0.00914018	0.000816283	0.00120029	0.000835397	0.00265724	0.000534539
0.000502135	0.000746291	0.000644815	0.000523685	0.00332291	0.000829298	0.00493307	0.00109543	0.00112447	0.00048055	0.0016492	0.000901463
0.00157647	0.000604255	0.00135294	0.000592167	0.00409516	0.000774813	0.00742678	0.000524795	0.00211303	0.000709785	0.00323062	0.000630201
0.00172687	0.000587602	0.000631405	0.000814796	0.00172482	0.000830652	0.00451079	0.00107488	0.00145952	0.000537188	0.00165872	0.000674334
0.00129439	0.000638203	0.000768054	0.00045735	0.00808552	0.00105147	0.0077216	0.000542801	0.00234219	0.000474032	0.00287593	0.00128196
0.000796645	0.000727606	0.00195842	0.000341899	0.00227891	0.00103443	0.00897771	0.000521009	0.00115599	0.000545215	0.00128778	0.000486247
0.00142998	0.000583334	0.00117918	0.000453426	0.00685218	0.000699163	0.00480499	0.00100463	0.00110861	0.000584982	0.000889755	0.000518092
0.00106588	0.000513725	0.000753289	0.000695588	0.00380567	0.000711706	0.00192534	0.000637347	0.0036092	0.000396479	0.00182759	0.000923613
0.000993669	0.000427611	0.00139403	0.000481507	0.00519756	0.00190573	0.00808551	0.000400456	0.000812499	0.000506406	0.00290498	0.000628661
0.000658781	0.000456558	0.000885367	0.000439405	0.00345104	0.000623586	0.00476309	0.000667222	0.0014301	0.000504718	0.00135713	0.000535642
0.000978282	0.000525074	0.000885566	0.000578127	0.00461688	0.000959616	0.00735018	0.000614146	0.00187198	0.000655995	0.00121144	0.00130729
0.000678415	0.0009971	0.00101325	0.000412462	0.00291456	0.000648331	0.00638371	0.000578349	0.0029122	0.000578839	0.00116204	0.000705395
0.00155106	0.000704205	0.00261281	0.000540525	0.00217843	0.000834442	0.00548881	0.000774458	0.00168232	0.000721146	0.00095383	0.00101151
0.000790102	0.000533061	0.000883607	0.000592402	0.00266788	0.000859899	0.0046108	0.000614343	0.00216816	0.00059427	0.00222804	0.00130605
0.00091962	0.000788381	0.000701923	0.000505503	0.00356669	0.000814087	0.0139511	0.000524804	0.00120371	0.000824132	0.00152215	0.000678183
0.00052765	0.000637891	0.00136172	0.000420952	0.00481577	0.000813503	0.00329518	0.00120609	0.00353488	0.000608174	0.00149068	0.00118378
0.000796779	0.000881225	0.00129215	0.000394504	0.00284774	0.000684219	0.0043061	0.0012171	0.000931934	0.000441256	0.00247169	0.000801455
0.00155002	0.000659518	0.00128426	0.000404848	0.00391342	0.000654407	0.00579608	0.000787481	0.00198372	0.000417503	0.00275485	0.00110079
0.00109375	0.000635924	0.000799702	0.000746042	0.00397429	0.000630443	0.00760136	0.000921332	0.00183487	0.000879917	0.00194768	0.000646726
0.000638094	0.000536919	0.00118889	0.000472451	0.00642571	0.00108315	0.00333477	0.00109575	0.00256136	0.000550802	0.00161444	0.00143212
0.00148694	0.00107441	0.00120477	0.000445655	0.00222524	0.000768408	0.00133779	0.000876675	0.00164172	0.000964942	0.00126154	0.000496887
0.00131671	0.000625916	0.0011892	0.000418137	0.00275556	0.000905518	0.00530942	0.000754102	0.00202202	0.000954073	0.00242999	0.0010757
0.000650723	0.000936226	0.000844287	0.000956286	0.00439951	0.000986526	0.00476144	0.00135195	0.00200903	0.000408006	0.00219334	0.00101035
0.00063454	0.000713594	0.000738486	0.00123584	0.00232333	0.00108124	0.00964633	0.000728145	0.001084	0.00078947	0.00133038	0.000685073
0.000557557	0.000837058	0.00124092	0.000803293	0.00261824	0.000899208	0.00396149	0.000955713	0.00144168	0.000697448	0.00134508	0.000799256
0.00073995	0.000504893	0.0012447	0.000532693	0.00289137	0.00114314	0.00946972	0.000972684	0.000872177	0.000730274	0.00160821	0.000818961
0.00119201	0.000710616	0.00133882	0.000453308	0.00477821	0.000939793	0.00706221	0.000697466	0.00266893	0.000848262	0.00135879	0.00124194
0.000766218	0.000643687	0.00080017	0.000621009	0.00233574	0.000881786	0.00304289	0.00073059	0.00164293	0.000653556	0.00527059	0.00101876
0.00124566	0.000492254	0.00124675	0.000486248	0.00398448	0.000701722	0.00382337	0.000758336	0.0016612	0.000760183	0.00190663	0.000703858
0.000729656	0.000657357	0.000677755	0.000522209	0.00481207	0.000867773	0.0035876	0.000573147	0.00134047	0.0009764	0.00115679	0.00116653
0.000922742	0.00113286	0.000794751	0.000796429	0.00247072	0.00080319	0.00848054	0.000634568	0.000828869	0.000542132	0.0012236	0.000966164
0.000948109	0.000760473	0.000907608	0.000662176	0.00144193	0.00131608	0.00451495	0.000506974	0.00352985	0.000396227	0.00145067	0.000903929
0.000702447	0.000491989	0.00130212	0.000597341	0.00152111	0.000679081	0.00673083	0.000846344	0.00249017	0.000454624	0.00125949	0.000707413
0.000700037	0.000578918	0.00145041	0.000437696	0.00573681	0.000900902	0.00449953	0.00100602	0.00200322	0.000659675	0.00104713	0.000562723
0.0009825	0.000747081	0.000901143	0.000370924	0.00624212	0.00119249	0.00626286	0.00101247	0.00142168	0.00114054	0.0016987	0.000547943
0.00123425	0.00112752	0.00127672	0.000532571	0.00502263	0.00124016	0.00548801	0.00114368	0.00166105	0.000503051	0.00145139	0.00117132
0.000867424	0.000841151	0.00197788	0.000384499	0.00421846	0.000959139	0.00525125	0.000506443	0.00227482	0.000700499	0.000951976	0.000709391
0.000732407	0.000960647	0.000565111	0.000596092	0.00403056	0.00134748	0.00559021	0.00104187	0.00160609	0.000465347	0.0011141	0.000571661
0.000591324	0.00061836	0.00163588	0.000559093	0.00353266	0.00101043	0.00541126	0.00091925	0.00182595	0.00108511	0.00263683	0.000774393
0.000814091	0.000936935	0.000949855	0.000472603	0.00543747	0.000767698	0.00612273	0.000442155	0.000591163	0.000593572	0.000977846	0.000810911
0.000537993	0.000763152	0.000662071	0.00042998	0.00830848	0.000575713	0.00591616	0.000494525	0.00218	0.000615528	0.00223696	0.000650132
0.00158077	0.000471615	0.00114307	0.000471404	0.00440407	0.000733539	0.00218329	0.000667694	0.00173047	0.0010256	0.0017769	0.000407116
0.00120526	0.000977258	0.000937387	0.000513506	0.0362186	0.0017717	0.00269904	0.000522565	0.0027321	0.000630936	0.00406474	0.0006475
0.000703611	0.000483909	0.00175321	0.000766876	0.00265903	0.000799578	0.00506822	0.00056687	0.00118144	0.000531065	0.0013468	0.000967918
0.000614897	0.000645728	0.000749983	0.0003855	0.00302397	0.00121257	0.00452315	0.000582261	0.00124086	0.000437719	0.00174836	0.000576423
0.000769409	0.0017273	0.000651292	0.000435331	0.0042454	0.00120289	0.00878364	0.000982937	0.00303418	0.000788568	0.00408224	0.000660254
0.000678315	0.00167621	0.00062689	0.000407763	0.0031403	0.00131523	0.00509361	0.000503782	0.00161767	0.00102437	0.00218578	0.000579918
0.00229537	0.00101938	0.00155522	0.000518097	0.00309946	0.00106349	0.00267601	0.000738364	0.00237671	0.000312539	0.00388983	0.000587356
0.000624176	0.000675971	0.000809584	0.000515206	0.00577939	0.00065955	0.00280985	0.00072979	0.00231028	0.000483558	0.00098169	0.000667436
0.000910229	0.000622043	0.000907102	0.000732171	0.0170829	0.00111928	0.00358772	0.000837897	0.00148836	0.000481743	0.00222575	0.000799019
0.000733243	0.000615231	0.000691245	0.00041435	0.00237216	0.000693929	0.00301528	0.000745404	0.00183788	0.000866663	0.00218062	0.000705227
0.00112021	0.000862589	0.00115351	0.000436281	0.00243785	0.000714279	0.00572145	0.00112857	0.00201595	0.00115487	0.00259888	0.000462879
0.000855177	0.00076262	0.000439647	0.000596553	0.00137133	0.000907595	0.00523729	0.000965124	0.00173774	0.000720638	0.00180147	0.000655458
0.00122105	0.0012897	0.000733966	0.000455074	0.00191799	0.000822773	0.00475185	0.000958498	0.00164792	0.000576308	0.00177068	0.000677061
0.00170647	0.000605361	0.0011664	0.000413552	0.00414838	0.000843124	0.00574662	0.0012556	0.000980877	0.000500786	0.00239588	0.00110037
0.000978602	0.000885653	0.00130616	0.000507779	0.00371125	0.000619758	0.00501313	0.000610975	0.00172558	0.000777313	0.00206722	0.000606734
0.000707704	0.0010437	0.000628233	0.000383946	0.00536577	0.000890787	0.00619914	0.000625191	0.0010864	0.000620055	0.00323906	0.000590847
0.000653244	0.000617669	0.00154475	0.000542965	0.00495008	0.000752486	0.00585744	0.00076823	0.00115691	0.000673907	0.0026289	0.000468301
0.0011762	0.000880962	0.000818421	0.000368982	0.00232666	0.000913988	0.00530589	0.000705119	0.00145717	0.000499451	0.00224652	0.000662575
0.00130824	0.000710103	0.000704342	0.000541855	0.00352008	0.00132996	0.00377841	0.00119338	0.00255481	0.000604727	0.00398015	0.000495971
0.000971055	0.000810923	0.000775197	0.000484396	0.00454162	0.00100668	0.0059639	0.000632607	0.00185578	0.00139632	0.00140065	0.000549937
0.00084263	0.000534836	0.000855423	0.000583579	0.00568253	0.000664572	0.00288529	0.000848773	0.00209274	0.000452246	0.00493938	0.00050538
0.00119187	0.000798006	0.00135115	0.000794378	0.00345414	0.000922343	0.00286666	0.000804828	0.0108332	0.000436901	0.00218701	0.000448866
0.000623639	0.000628544	0.000787519	0.000701573	0.0083993	0.00150483	0.00475184	0.000771588	0.00205751	0.000676999	0.00145655	0.000505934
0.000963155	0.000985877	0.00111143	0.000444825	0.00242059	0.000678071	0.00190705	0.000956259	0.0036177	0.000992765	0.0026076	0.000818151
0.00121084	0.000541534	0.00125693	0.00088736	0.00264187	0.000689334	0.00171017	0.000838139	0.00201937	0.000767434	0.00268861	0.000522019
0.000978755	0.000637988	0.00070924	0.000381116	0.00675803	0.000439548	0.0078391	0.000791953	0.00173396	0.000930825	0.00176994	0.000599829
0.000484096	0.000814818	0.000899969	0.000451501	0.00546782	0.000774085	0.00422154	0.0008404	0.00142586	0.00116203	0.00163945	0.000707367
0.00120203	0.000442229	0.00081606	0.000444312	0.00193559	0.000718566	0.00456727	0.000915249	0.00121075	0.000695263	0.00104943	0.000988172
0.00104119	0.000674479	0.00102688	0.000557782	0.00220508	0.000553728	0.00400517	0.000933941	0.00189452	0.000564359	0.00128321	0.00100151
0.00134138	0.000489636	0.000817485	0.000499047	0.00456181	0.000862946	0.00425493	0.000996134	0.00112007	0.000641034	0.00173999	0.000915673
0.000760637	0.000730503	0.00102095	0.000534586	0.00335244	0.00062304	0.0043768	0.000960716	0.00250862	0.0004861	0.00201426	0.000836115
0.00122471	0.000902156	0.000602733	0.000360447	0.00235533	0.00108671	0.00528438	0.00120321	0.000814276	0.000487208	0.00251942	0.00103136
0.000497223	0.00070912	0.000794511	0.000363882	0.00414827	0.000549424	0.00526018	0.000539375	0.00249626	0.00070145	0.00169985	0.000822174
0.000804471	0.000553869	0.00141134	0.000417196	0.00356684	0.00113417	0.00463223	0.00131284	0.00117845	0.000761093	0.00435318	0.0006196
0.000794811	0.00102343	0.00112466	0.000405993	0.00374124	0.000935296	0.0031577	0.000469909	0.0023397	0.000560257	0.00147589	0.000912661
0.00105636	0.000701457	0.000593891	0.000694125	0.00312063	0.000673115	0.0104805	0.000747858	0.00109273	0.000985662	0.00130954	0.000808083
0.00111782	0.000605656	0.00199012	0.000424011	0.00421733	0.0006227	0.00397448	0.000613205	0.00138751	0.00075317	0.00290368	0.00053079
0.0010099	0.000484836	0.000629142	0.000456869	0.00372338	0.000903868	0.00477432	0.000797922	0.000919807	0.000605545	0.00155746	0.000918848
0.000709441	0.000772608	0.00171581	0.00034978	0.00694664	0.000680739	0.00892286	0.00136301	0.00214182	0.00162405	0.0021395	0.000587524
0.000548416	0.000784833	0.00184606	0.000429331	0.00967058	0.00100487	0.00250621	0.0011572	0.00145947	0.00053455	0.00153256	0.000964755
0.000726108	0.000549215	0.00149793	0.000438097	0.00453623	0.000714266	0.00615114	0.000545301	0.00147873	0.000643079	0.00074882	0.000462918
0.0017357	0.000446574	0.00195495	0.000493426	0.00393119	0.0007989	0.00374774	0.000969929	0.00157893	0.000996946	0.00174129	0.000549248
0.000760032	0.000574447	0.000936943	0.000340032	0.00260436	0.000765552	0.0054317	0.000660599	0.00153743	0.000446424	0.00233515	0.000759637
0.00108799	0.000451721	0.00129446	0.00039079	0.00278581	0.000777925	0.00102794	0.00126074	0.00126066	0.000656344	0.0022709	0.000890354
0.00117335	0.000655308	0.0020836	0.000412687	0.00118104	0.00127717	0.00693951	0.00154522	0.000629059	0.000965365	0.00243413	0.00115308
0.000540487	0.000766452	0.00180383	0.000446218	0.00535914	0.00078036	0.00623616	0.00129023	0.0011735	0.000621133	0.00143325	0.000556705
0.00079976	0.000479997	0.000717942	0.000327296	0.0026078	0.00105023	0.00389668	0.000699264	0.00145346	0.000583628	0.00306413	0.000548643
0.000852265	0.00060215	0.00154746	0.000540931	0.00133799	0.00105687	0.00303739	0.0012707	0.00161868	0.000522254	0.00113255	0.000782512
0.00107066	0.000936026	0.00109051	0.000449175	0.00588112	0.000774056	0.00955481	0.000531617	0.00100253	0.000708157	0.00193963	0.000620256
0.00119925	0.00051931	0.000658689	0.000385034	0.00356972	0.000817936	0.00327098	0.000861382	0.00198209	0.000933314	0.00121011	0.00089317
0.00107892	0.000528919	0.00088413	0.000717855	0.00400147	0.000670179	0.00833876	0.000793712	0.00110175	0.000561932	0.00209022	0.0010008
0.000712085	0.000523052	0.00151274	0.000402146	0.00380938	0.0010501	0.00398819	0.00072505	0.00150975	0.00076747	0.00175074	0.00119093
0.000860179	0.000385594	0.000776272	0.000341798	0.00484549	0.000948268	0.00387168	0.00072046	0.000833188	0.000759638	0.00248971	0.000477825
0.000883915	0.000847001	0.0025058	0.000399564	0.00783606	0.001293	0.00257391	0.000769038	0.00127772	0.000577753	0.00142575	0.00052593
0.000747028	0.000706783	0.000570498	0.000747159	0.00663252	0.000933378	0.00219344	0.00134431	0.00206312	0.00115151	0.00188751	0.000646889
0.00155847	0.000645406	0.000635482	0.000731445	0.00359268	0.000971273	0.00287025	0.000974088	0.00121679	0.000587798	0.00188967	0.000637827
0.00177474	0.000447481	0.000638238	0.000489899	0.00442035	0.000703874	0.00605248	0.000737438	0.00248082	0.000778802	0.00102112	0.00106414
0.00112389	0.000411552	0.00106022	0.000340785	0.00468268	0.000565117	0.00527504	0.000760945	0.00149801	0.000887115	0.00139516	0.00102268
0.000555352	0.000849803	0.000945278	0.000486591	0.00214589	0.0010764	0.005496	0.000554827	0.00189603	0.000554729	0.00374222	0.000527106
0.000821863	0.000420506	0.000640115	0.00040031	0.00775622	0.000617878	0.00460195	0.000858542	0.000834686	0.000553599	0.00195917	0.000806709
0.000518765	0.000613063	0.000886047	0.000417043	0.00495518	0.00109765	0.00403728	0.0009514	0.000734209	0.000478961	0.00335533	0.000586144
0.000886851	0.000642969	0.00129312	0.000471788	0.00356351	0.000659047	0.00566368	0.000694236	0.00239261	0.000447936	0.00411249	0.000625008
0.00137422	0.000497528	0.000648777	0.000482016	0.0049526	0.000985069	0.00159444	0.000545262	0.00143045	0.00125614	0.00183012	0.000768692
0.00149895	0.000555529	0.000695358	0.000344617	0.00646715	0.000971526	0.00690825	0.000723983	0.0013295	0.000606043	0.00236018	0.000803062
0.000584862	0.000894436	0.000720284	0.000390504	0.00600437	0.000778451	0.00632585	0.000450136	0.00152423	0.000503224	0.00285318	0.00159669
0.000978877	0.000552065	0.00103123	0.000621108	0.00446641	0.00119771	0.00785063	0.000740065	0.00171426	0.000721795	0.00216355	0.000925039
0.00159384	0.000629258	0.00117697	0.000384282	0.0020718	0.00119014	0.00666432	0.00159445	0.00134799	0.0005905	0.00295735	0.00111259
0.000657694	0.000400833	0.00078935	0.000548745	0.00260243	0.00128475	0.00564689	0.00105855	0.00140206	0.000566668	0.00166266	0.000902183
0.00112853	0.000795834	0.000937077	0.00045422	0.00339505	0.000713136	0.00567753	0.000579874	0.00139633	0.000621758	0.00225787	0.000818486
0.00074224	0.000649904	0.000901521	0.000574327	0.00401397	0.000984137	0.00700909	0.00072829	0.00129947	0.000625954	0.00347227	0.000628115
0.000710177	0.000700051	0.000403749	0.00040239	0.00684227	0.00109997	0.00136918	0.000691566	0.00144818	0.000671189	0.00165039	0.000475333
0.000758026	0.000591787	0.000848577	0.00050203	0.00444209	0.000957601	0.00381053	0.000704201	0.00123725	0.000838252	0.00202413	0.000752974
0.000688547	0.000535267	0.000527613	0.000397389	0.00374646	0.000842269	0.0027757	0.00112064	0.00128917	0.000751063	0.00189194	0.000524326
0.00060527	0.000479511	0.000751495	0.000360294	0.00465303	0.000926748	0.00554201	0.000573324	0.00148962	0.000443962	0.001983	0.000984995
0.0007525	0.000573223	0.00181708	0.000374359	0.00738374	0.001239	0.00542584	0.00106204	0.00330117	0.000876517	0.00209123	0.00070616
0.000600735	0.000690915	0.000756137	0.000336888	0.00440832	0.000783041	0.00456775	0.000966321	0.00106866	0.000500935	0.00194572	0.000574236
0.00125576	0.000473133	0.00425251	0.000437351	0.00626086	0.0014527	0.0120792	0.000592955	0.00191508	0.000806557	0.00452011	0.000611025
0.000463154	0.000481357	0.00340161	0.00049194	0.00629511	0.00124491	0.0099804	0.000554941	0.00311926	0.000408595	0.00398065	0.000732798
0.000531801	0.000450498	0.00108825	0.000826759	0.0011417	0.000704442	0.00479142	0.000771984	0.00159668	0.000693724	0.00150686	0.000666244
0.000759288	0.00083799	0.00118891	0.000535217	0.00464129	0.000907281	0.00534895	0.000692036	0.00189501	0.000489735	0.00183009	0.000710604
0.000760461	0.00167439	0.000576755	0.000650553	0.00575367	0.000736709	0.0116406	0.000988849	0.00167791	0.000970321	0.00244243	0.000580346
0.000554362	0.000596803	0.00087078	0.000389702	0.0056745	0.00114332	0.00379141	0.000526998	0.00169148	0.00130445	0.00239621	0.000562841
0.000950654	0.000708941	0.00106799	0.000670599	0.00455265	0.000919879	0.00649062	0.000419709	0.00162634	0.000589172	0.00209187	0.000568427
0.000501182	0.000458978	0.000736016	0.000421585	0.00462812	0.000764614	0.00714232	0.000463265	0.00294949	0.000608033	0.000805535	0.000516001
0.000834579	0.000521448	0.00259011	0.000477603	0.00450528	0.000884196	0.00414534	0.000523237	0.00258547	0.000579861	0.00415735	0.000874124
0.000950514	0.000798626	0.000710097	0.000570637	0.00597867	0.000928772	0.00585828	0.000522195	0.001006	0.00073435	0.00423115	0.000578077
0.00085124	0.00193585	0.00353541	0.000536411	0.00144598	0.00098972	0.00194507	0.000619109	0.00125311	0.000872812	0.00279698	0.000538395
0.00179766	0.000474048	0.000494239	0.000480909	0.00269831	0.000684899	0.00549995	0.000584643	0.00265344	0.000654629	0.00247211	0.000636233
0.000527972	0.000466885	0.0011069	0.000451144	0.00513561	0.000785625	0.0173024	0.000727449	0.00454653	0.00146809	0.0023971	0.000423158
0.000718473	0.000513529	0.00209837	0.000518991	0.00318627	0.00168461	0.00402456	0.000454629	0.00139362	0.000641552	0.00131313	0.000488481
0.000537308	0.00095995	0.000872448	0.000952078	0.00382912	0.000971645	0.00589977	0.000506327	0.00083866	0.000958948	0.00205215	0.00070672
0.000519847	0.00055845	0.00103095	0.000557733	0.00409919	0.000966636	0.00444713	0.0012472	0.000932158	0.000592205	0.00217368	0.000922513
0.000652887	0.000524756	0.0011672	0.000394046	0.00139962	0.0295308	0.00246075	0.000792064	0.00170174	0.000447194	0.00345785	0.00109775
0.000703975	0.000911515	0.00115958	0.000395581	0.00148883	0.000808466	0.00916514	0.000732198	0.00251256	0.000544886	0.00219141	0.00068964
0.000742924	0.000628975	0.00186685	0.000452287	0.00305745	0.000821366	0.00604402	0.0004057	0.00110265	0.000775719	0.00127684	0.000972698
0.00053827	0.000689939	0.000609882	0.000492463	0.00364014	0.000862277	0.00230927	0.0012289	0.00117677	0.000657861	0.00697041	0.00110364
0.000398818	0.00070154	0.00157288	0.000648333	0.00261352	0.000986983	0.00849202	0.000776672	0.00322348	0.000657916	0.00160446	0.00094027
0.00194664	0.000539811	0.000979425	0.000571165	0.00487728	0.000968349	0.00513484	0.000908289	0.00100749	0.000692248	0.00251138	0.000663477
0.000947541	0.000617192	0.00120491	0.000592175	0.00443153	0.00164723	0.00702283	0.000962063	0.00192276	0.000884113	0.00235098	0.000774037
0.000605478	0.000430851	0.000719819	0.000443556	0.00768822	0.00123222	0.00416978	0.000682391	0.00174128	0.000830245	0.00133962	0.000857086
0.00073708	0.00083911	0.00166303	0.000805293	0.00282306	0.00144321	0.00722437	0.000492187	0.00120638	0.000581472	0.00340576	0.000615127
0.000632577	0.00188455	0.00124548	0.000470581	0.00410305	0.00144476	0.00392492	0.000697574	0.00173044	0.000525426	0.023039	0.00159874
0.00172511	0.000381014	0.000931887	0.000567603	0.00437911	0.0335457	0.00271933	0.000772517	0.00113787	0.0006136	0.00194955	0.000878337
0.00175204	0.000473187	0.000636881	0.000551171	0.00495215	0.000877879	0.00322303	0.00470463	0.00151253	0.000723439	0.00392259	0.000583503
0.00253356	0.000407089	0.0015911	0.00060539	0.00205359	0.000730221	0.00325953	0.000971452	0.00158612	0.000527875	0.00166714	0.000565484
0.00106343	0.000513395	0.000564796	0.000331649	0.00497692	0.000745541	0.00518987	0.000882346	0.00114774	0.000532945	0.00155301	0.000639251
0.00141032	0.000977874	0.00370595	0.000491373	0.0025969	0.00160781	0.00449868	0.000639863	0.00193633	0.000867223	0.0019927	0.000896533
0.00157269	0.000820789	0.000897195	0.000544333	0.00437371	0.000913996	0.00751316	0.00109107	0.00114087	0.000592997	0.00202177	0.000732237
0.000898588	0.000686798	0.000637052	0.000316341	0.00358801	0.000983481	0.00602484	0.000684676	0.00115146	0.000785726	0.00302045	0.000717297
0.000693587	0.00168312	0.000892532	0.000493071	0.00586558	0.000921764	0.00664825	0.000655903	0.00187236	0.00061565	0.000918621	0.000438307
0.00055853	0.00139691	0.00176558	0.00120285	0.00561529	0.000915756	0.0101563	0.000849771	0.00115056	0.000630857	0.00102444	0.00054268
0.000393277	0.000590562	0.000763738	0.000481868	0.00233921	0.00127716	0.00858752	0.00125447	0.00139332	0.000983121	0.00149561	0.000581046
0.000954161	0.00114374	0.00268586	0.000403201	0.00562032	0.00107749	0.00524221	0.000784647	0.00230428	0.000513122	0.00203173	0.000824396
0.00066771	0.000552903	0.00107342	0.0007107	0.00255471	0.00123366	0.00773621	0.000758159	0.00125418	0.000504897	0.00271568	0.000932219
0.000593459	0.000864214	0.00145715	0.000498356	0.00438538	0.00099476	0.00350638	0.000518114	0.0014071	0.000611337	0.00224876	0.00130452
0.00047134	0.000561785	0.000621806	0.000425162	0.00459375	0.00137778	0.00674109	0.000937432	0.00148392	0.00112667	0.00154859	0.000593851
0.00077505	0.000442921	0.000702612	0.000617883	0.00437176	0.000759069	0.00694942	0.00082533	0.00151714	0.000567961	0.00230618	0.000413401
0.000664272	0.00107079	0.00152816	0.000545085	0.00209132	0.00092251	0.00317877	0.000526396	0.00130448	0.000645471	0.000868294	0.000600322
0.00102332	0.000504585	0.000904658	0.000449998	0.00293736	0.0011354	0.00840386	0.000678458	0.00112084	0.000444346	0.00123392	0.000529904
0.000687703	0.000694695	0.000540107	0.000799371	0.0070156	0.00078964	0.00772684	0.00134283	0.00264524	0.000400808	0.00190689	0.000738572
0.000817329	0.000400781	0.00138598	0.000466768	0.00538853	0.000981506	0.00753085	0.000499698	0.000952157	0.000581362	0.00121589	0.000932808
0.000690846	0.000637898	0.00151607	0.000901954	0.00323258	0.000652469	0.00584511	0.00166276	0.00410502	0.000673242	0.00247915	0.00101636
0.00107072	0.00043893	0.00168556	0.000595434	0.00398632	0.00152233	0.00175656	0.00101635	0.00214703	0.000542741	0.00169883	0.000794317
0.000879439	0.000506745	0.000734033	0.00107693	0.00374825	0.00084705	0.00515995	0.00109748	0.00191049	0.000695169	0.00274714	0.000533297
0.00103195	0.00145476	0.00115217	0.000541382	0.00260617	0.00115959	0.00455181	0.000579372	0.00191361	0.000952974	0.00150084	0.0126221
0.000606318	0.00061872	0.000663376	0.000512065	0.00456746	0.0010442	0.00940377	0.00107073	0.0015679	0.000486267	0.00198049	0.000718299
0.000580205	0.000952558	0.000810178	0.000511402	0.00245761	0.000900387	0.0049959	0.000672001	0.00146463	0.000576127	0.00297171	0.000721489
0.000737106	0.00052984	0.000830391	0.000606241	0.00208422	0.00128293	0.00418116	0.000545185	0.00143898	0.000718295	0.00170834	0.000622861
0.000603949	0.000646991	0.000600944	0.000470046	0.00524468	0.000848838	0.00532801	0.000558299	0.00132711	0.000385785	0.00228721	0.000716476
0.00121059	0.000574085	0.000781176	0.000653531	0.00271233	0.00102646	0.00149483	0.000630257	0.00106395	0.000731941	0.00249348	0.000500053
0.000894768	0.00121137	0.00136435	0.000587852	0.00682267	0.00110187	0.00266084	0.00124435	0.00182893	0.00116888	0.00214108	0.00076056
0.00113253	0.000490892	0.000697818	0.000657099	0.00592838	0.000519946	0.0114267	0.000497777	0.000914964	0.000683011	0.00131329	0.000935456
0.000673174	0.000621247	0.000608102	0.000564814	0.00459231	0.00105719	0.00131298	0.000805627	0.00171999	0.000740901	0.00271897	0.00114441
0.000812425	0.000708729	0.00279483	0.000989232	0.00276045	0.000823337	0.00849826	0.0007341	0.00148455	0.00055802	0.00249679	0.000432114
0.000578523	0.00108108	0.0008238	0.000525293	0.00395232	0.00174676	0.0055573	0.000800135	0.00307923	0.00049969	0.00258571	0.000636892
0.00120979	0.00068877	0.000775835	0.000589156	0.00839173	0.00101337	0.00407579	0.000600675	0.000620602	0.000575	0.0014735	0.000461003
0.000827458	0.00104921	0.000831321	0.000734279	0.00184608	0.00106637	0.00535794	0.00118519	0.00361186	0.000875433	0.0021351	0.000531709
0.00080579	0.000693484	0.00128032	0.000814117	0.00531761	0.000781242	0.00248174	0.000747663	0.0017127	0.0005693	0.00259858	0.000617807
0.000989502	0.00054539	0.0027464	0.000676737	0.00344023	0.000824489	0.0111413	0.00109523	0.00193453	0.000689945	0.00132161	0.0004919
0.00130309	0.000628912	0.000720791	0.000376952	0.0084482	0.000969141	0.00440309	0.000556812	0.00170334	0.000503052	0.00211777	0.000505034
0.000831825	0.000569283	0.00126531	0.000420294	0.00291211	0.00060887	0.00302188	0.000662659	0.0015195	0.000432576	0.00171167	0.00103967
0.00070137	0.000570329	0.00126146	0.000671288	0.00335021	0.000845419	0.00714768	0.000737242	0.00174305	0.000708621	0.0022929	0.000857436
0.00106672	0.000665221	0.00325287	0.000796664	0.0018008	0.000815856	0.0058539	0.000779423	0.00127089	0.000852539	0.00241548	0.000736271
0.000676783	0.00118875	0.000927262	0.00060833	0.00089884	0.00133569	0.00303491	0.000888057	0.00170938	0.0005745	0.00431399	0.000514225
0.00140372	0.000631363	0.00174696	0.000416673	0.0030852	0.000787709	0.0120703	0.00111473	0.0015237	0.000563331	0.00367224	0.000621128
0.00119327	0.000415562	0.000702877	0.000485306	0.00232925	0.000879796	0.00813691	0.000715153	0.00196992	0.000797072	0.0015751	0.000759255
0.000500192	0.000415795	0.000973751	0.000731367	0.00401109	0.00198897	0.00496361	0.00101511	0.00123856	0.000903087	0.00305557	0.000512629
0.000583863	0.000883366	0.00103296	0.000634111	0.00367915	0.000939521	0.00203	0.00109067	0.00135997	0.000512432	0.00199915	0.000979805
0.000755902	0.000530293	0.00084079	0.000485572	0.00131695	0.00067516	0.00723587	0.00122469	0.00365085	0.000788502	0.00280503	0.000751121
0.000577001	0.00095348	0.00114485	0.000511009	0.00140141	0.000750604	0.00551716	0.000826311	0.000996936	0.00073874	0.00487688	0.000814376
0.00079146	0.000432371	0.000846499	0.000358148	0.00728793	0.00118962	0.00151488	0.000904878	0.00231057	0.000881443	0.00185824	0.000596217
0.000681545	0.000459934	0.00267673	0.000823422	0.00290695	0.000633165	0.0052045	0.0010165	0.00122998	0.000750511	0.00160968	0.00364448
0.00049949	0.000544293	0.00119944	0.000549391	0.00873654	0.000849792	0.00784485	0.000588468	0.00118326	0.000881718	0.000628554	0.000709419
0.000656103	0.000566378	0.00144158	0.000501686	0.00749357	0.000735303	0.00184015	0.000495382	0.00209918	0.000542032	0.00215147	0.000479143
0.000642074	0.000793433	0.000735579	0.000377799	0.00339484	0.00075144	0.00543388	0.00105445	0.00182522	0.000477081	0.00107143	0.000711042
0.00107375	0.000617096	0.00090382	0.000414016	0.00269225	0.00061729	0.00572562	0.00137551	0.00171136	0.000771259	0.00179044	0.000723113
0.00190865	0.000771719	0.0028532	0.000578714	0.00500012	0.000831806	0.00473188	0.000869863	0.00176646	0.000621329	0.00262598	0.000589213
0.000502014	0.00112091	0.000625603	0.000563704	0.00378366	0.000806463	0.00832123	0.00137293	0.00147205	0.000722388	0.00136907	0.000944175
0.00118637	0.00042844	0.00142967	0.000476002	0.00258389	0.000755242	0.00414036	0.000705166	0.00272004	0.000853457	0.00107604	0.000688775
0.000728789	0.000541358	0.0010945	0.000403746	0.0011574	0.000757563	0.00666461	0.000633849	0.00199594	0.00061775	0.00118951	0.000659113
0.00102331	0.00179692	0.000675417	0.000366951	0.0033398	0.0004499	0.00393571	0.000677804	0.00130221	0.000527088	0.000978625	0.000608688
0.0008481	0.000721338	0.000960945	0.000525977	0.00381008	0.000440604	0.00670435	0.000714398	0.00185926	0.000728348	0.00156103	0.000745189
0.000591988	0.00117584	0.00071032	0.00059542	0.00541499	0.00066717	0.00487671	0.000410114	0.00243805	0.000644255	0.00086624	0.000874711
0.000752361	0.000535563	0.00129089	0.000389668	0.00167956	0.00064406	0.00889517	0.000592552	0.0010361	0.000743896	0.00100752	0.000705127
0.00151772	0.000542766	0.00126768	0.000377184	0.00320443	0.000694605	0.00351495	0.000828175	0.0019903	0.000615367	0.00352992	0.000743774
0.000730869	0.000488167	0.00109146	0.000605403	0.0033569	0.000756146	0.00430353	0.000612995	0.00133642	0.000716115	0.00326258	0.000634484
0.000895633	0.00114455	0.00143634	0.000540148	0.00530992	0.000745524	0.00873052	0.000900364	0.000963276	0.00157046	0.00193453	0.000897701
0.000835278	0.000605858	0.00106131	0.000442794	0.00114789	0.000876179	0.0033211	0.00069732	0.0019594	0.00077787	0.00108416	0.000643717
0.000726885	0.000521415	0.00150881	0.000495923	0.00335518	0.00065405	0.00803049	0.000552287	0.0012559	0.000821456	0.00143619	0.0010961
0.000830716	0.000732622	0.00121914	0.000385519	0.00597178	0.000577157	0.00544701	0.00133615	0.00221472	0.000690267	0.00140964	0.000907531
0.00187345	0.00139814	0.0013074	0.000666121	0.00653742	0.000806632	0.00734914	0.00118614	0.0017442	0.00117285	0.00138911	0.000532318
0.000779194	0.000535148	0.00094647	0.000429089	0.00151134	0.000726316	0.00581388	0.000864721	0.000958938	0.000435063	0.00164082	0.00051649
0.00082151	0.000646815	0.00135516	0.000456332	0.00226784	0.000818659	0.00416595	0.000832551	0.00201561	0.00102276	0.0018955	0.000781917
0.00174871	0.000520001	0.000950915	0.000365531	0.00151877	0.000783952	0.00549452	0.0012537	0.00172779	0.000428596	0.00274165	0.000808761
0.00125187	0.000894415	0.00141574	0.000570947	0.00293348	0.000912192	0.00629252	0.000858101	0.00261023	0.00113608	0.00180751	0.00108852
0.000645127	0.000443731	0.000631234	0.000397512	0.00283737	0.000611264	0.00373385	0.00133489	0.0019984	0.000900132	0.00225958	0.000487936
0.000785881	0.000551459	0.00105239	0.000414154	0.00382428	0.000761356	0.00369658	0.00138279	0.000634434	0.00100615	0.00171098	0.000726025
0.00104566	0.00127125	0.00138724	0.000491622	0.00269299	0.000717605	0.00397894	0.00092755	0.000860142	0.00105563	0.002266	0.000850904
0.000961157	0.00125295	0.00144966	0.000562401	0.00773282	0.000537485	0.00457767	0.00049274	0.00354759	0.000844974	0.00134069	0.000514148
0.000683297	0.000677062	0.00126166	0.000423831	0.00166182	0.0011064	0.00746479	0.00126665	0.00184878	0.000764783	0.00418673	0.00138796
0.000804649	0.00082376	0.0011512	0.000486806	0.00285884	0.000641174	0.00951446	0.00102022	0.00148463	0.000901527	0.000984504	0.00086542
0.000859038	0.000843693	0.00106862	0.000598649	0.00263515	0.00168113	0.00865844	0.00150471	0.0008809	0.00055689	0.000596274	0.000596634
0.000865913	0.000552019	0.000884534	0.000424705	0.00494965	0.00102265	0.00839033	0.000835685	0.00152682	0.000650345	0.001503	0.00120983
0.00111565	0.000855615	0.000864772	0.000441857	0.00371859	0.000741916	0.00589835	0.000691565	0.000741813	0.000550376	0.00298115	0.00102199
0.00140831	0.000630347	0.000704296	0.000477385	0.00250325	0.000807876	0.00208719	0.000726289	0.00216106	0.000641969	0.00299134	0.000537398
0.000825758	0.000764148	0.00102468	0.000552166	0.00268586	0.000837871	0.00851843	0.000796434	0.000785436	0.000620706	0.00235063	0.000537933
0.000707756	0.000944877	0.000886779	0.00033098	0.0047245	0.000581827	0.002253	0.00108988	0.00207113	0.000554321	0.00227678	0.00100634
0.000587807	0.000664889	0.000601899	0.000614716	0.00513623	0.00098216	0.00690982	0.000843508	0.00196374	0.000753417	0.00207179	0.000627502
0.00150269	0.000379903	0.000967513	0.000403261	0.00859189	0.00170133	0.0039856	0.00181129	0.00104116	0.000571934	0.00259511	0.000908829
0.0014194	0.000652974	0.000977904	0.000538699	0.00366452	0.00128653	0.00363057	0.000948043	0.00235246	0.000609089	0.00216213	0.000710596
0.00109486	0.0010136	0.00128666	0.000609294	0.00629086	0.00119072	0.00236143	0.00100467	0.00195949	0.00122022	0.00160594	0.00109914
0.00067444	0.000758629	0.000975694	0.000640984	0.00769325	0.00123538	0.00420385	0.00140295	0.000841496	0.000503389	0.00586046	0.000521888
0.00126877	0.000813903	0.00211403	0.000447242	0.00388425	0.000937831	0.00329627	0.000964503	0.00154119	0.000883131	0.00196754	0.00050049
0.00114234	0.000328784	0.00156557	0.000479836	0.00365964	0.00129414	0.00770291	0.00124231	0.00173021	0.000514468	0.00154931	0.00128454
0.000838095	0.000700356	0.000831408	0.000351362	0.00263241	0.00114058	0.00805411	0.000672239	0.00159364	0.000557174	0.00200588	0.00108655
0.00148948	0.000664351	0.000790267	0.000632994	0.00678691	0.000846644	0.00599416	0.000703698	0.00240823	0.000634476	0.00245186	0.000582013
0.000964812	0.000538423	0.000821673	0.000523033	0.00299511	0.000884653	0.00824746	0.000549182	0.00119455	0.000555026	0.00133812	0.000968788
0.000777747	0.000445667	0.00252765	0.000415566	0.00586465	0.00108305	0.0114353	0.000876078	0.00177179	0.000715318	0.0015182	0.00191558
0.000578378	0.000754863	0.000860957	0.000609564	0.00702541	0.000685026	0.00603207	0.000687142	0.00131916	0.000525686	0.00114193	0.000880708
0.000589509	0.00055496	0.00147148	0.000333173	0.00927742	0.00127226	0.00874502	0.000712154	0.000940284	0.000588002	0.00258779	0.00103866
0.0011282	0.000671337	0.00132841	0.000505201	0.0318314	0.000790638	0.00546014	0.000665914	0.00160807	0.000604532	0.00271638	0.00100492
0.000768733	0.000522136	0.000678745	0.000573888	0.00278158	0.00102989	0.00746162	0.000687552	0.000819303	0.000778685	0.00178422	0.000406837
0.00108379	0.000729867	0.0010016	0.000590717	0.010476	0.000745471	0.00660078	0.000371358	0.001189	0.000694091	0.00248491	0.000728732
0.000995313	0.000577929	0.00125325	0.000523136	0.00384138	0.000899875	0.00767278	0.000642282	0.00148717	0.00124788	0.00365759	0.000547165
0.00139073	0.000988189	0.000783127	0.00057942	0.00444934	0.00102202	0.00784291	0.00080884	0.00172167	0.000798397	0.0034117	0.000831717
0.00091753	0.000885289	0.000798114	0.000503799	0.00504052	0.000664314	0.00216621	0.000656496	0.000745565	0.00131031	0.00187509	0.000912829
0.00125388	0.000743494	0.000764019	0.000399135	0.00254134	0.000754625	0.000856525	0.000669047	0.000874963	0.000613984	0.00252001	0.000451706
0.000905545	0.000674827	0.000673005	0.00041582	0.0043818	0.000642921	0.00287032	0.00155717	0.00117249	0.000642611	0.00277682	0.000605231
0.00164228	0.00049614	0.00146073	0.000309975	0.00476036	0.000784564	0.0056846	0.0011912	0.00106912	0.000847445	0.00165154	0.000487489
0.00061691	0.000585351	0.000610564	0.000420366	0.0049819	0.000717352	0.011124	0.000585298	0.00228926	0.000546643	0.00222193	0.00126403
0.000733921	0.000564721	0.000998034	0.000441397	0.00369915	0.000985693	0.00898706	0.000976358	0.00125485	0.000667549	0.00195687	0.000497921
0.00103724	0.000599299	0.00200441	0.000466794	0.00360895	0.00103755	0.0188158	0.000779771	0.00074133	0.000558739	0.0016438	0.00071673
0.00123332	0.000444896	0.00111324	0.000468712	0.00892294	0.000899734	0.00480473	0.000605543	0.00115518	0.00085777	0.00144928	0.000611047
0.00127319	0.000369549	0.00112956	0.000331344	0.00514007	0.000778392	0.00637736	0.000868295	0.00118191	0.000534109	0.00197238	0.000662917
0.00177339	0.000710111	0.000680925	0.000494797	0.00404268	0.000878729	0.00550182	0.000594632	0.00167234	0.0005587	0.00311025	0.00133357
0.000529844	0.000623758	0.000977156	0.000436455	0.00594329	0.000683328	0.00846423	0.000723331	0.00196453	0.000729337	0.00155434	0.000861447
0.00101299	0.000679828	0.000961266	0.000593199	0.00504808	0.000813916	0.00151048	0.000529738	0.00119519	0.000589184	0.000999523	0.000432085
0.00103821	0.000429467	0.000613994	0.00048435	0.00462822	0.00130078	0.00300756	0.000536148	0.00130029	0.000814868	0.00142043	0.000465246
0.00144614	0.000690944	0.000750779	0.000520643	0.00481288	0.0012819	0.00981593	0.000448911	0.00179061	0.000546429	0.00251766	0.000654613
0.0010086	0.000673831	0.000865757	0.00046592	0.00666693	0.00115062	0.00585668	0.000500432	0.00450386	0.00101481	0.000847366	0.000992824
0.000532027	0.000402466	0.00136193	0.00064446	0.00539638	0.00131467	0.00612725	0.00059262	0.0011532	0.0157607	0.00228166	0.000583074
0.000891807	0.000677948	0.00101551	0.00118893	0.00122337	0.00071269	0.00176159	0.000663271	0.00119462	0.000524662	0.00261055	0.000489366
0.000972543	0.000573711	0.00068005	0.000562106	0.0053173	0.00114176	0.00182948	0.000935491	0.00110061	0.000939476	0.00250833	0.000694517
0.000534502	0.00124835	0.000859876	0.00066379	0.0066781	0.000763883	0.0079751	0.000606669	0.00093188	0.000638665	0.0015338	0.000501986
0.000858547	0.000577798	0.000989392	0.000484935	0.00488829	0.00148787	0.0070502	0.000433953	0.0014251	0.00285421	0.00169534	0.00067423
0.00115286	0.000396091	0.00194399	0.000966399	0.00258923	0.001112	0.0055329	0.000354602	0.00221926	0.00057184	0.00147916	0.000767361
0.00187667	0.000506442	0.000745057	0.000723595	0.00592391	0.00114112	0.00106907	0.000412891	0.00180655	0.0006724	0.00262724	0.000486078
0.000907266	0.000365777	0.000918251	0.000482492	0.00397818	0.00123386	0.00462968	0.00110819	0.00140585	0.000604595	0.00213091	0.000622009
0.00171086	0.000379415	0.000755797	0.000344304	0.00527391	0.000805111	0.00487087	0.000426257	0.00168884	0.000655576	0.00238074	0.000703822
0.00141494	0.000398378	0.000838644	0.000498504	0.0112	0.00099505	0.00403517	0.000631009	0.00189419	0.000580848	0.00164413	0.000611744
0.00100566	0.000500814	0.000850382	0.000619743	0.00455733	0.00133338	0.00983849	0.000891352	0.000973878	0.00111725	0.00352947	0.00116362
0.000938389	0.0014222	0.000780019	0.000615413	0.00278391	0.00162887	0.00397118	0.000991836	0.00119419	0.000712718	0.00220681	0.000584368
0.000633164	0.000740647	0.00082765	0.000479454	0.00465922	0.000953274	0.00710471	0.00103825	0.00128645	0.00141854	0.00243193	0.00105189
0.000417469	0.000732524	0.00118939	0.000428726	0.00283011	0.00100781	0.0055234	0.00095225	0.0014843	0.000777302	0.00244094	0.000538984
0.000594948	0.000629558	0.000978124	0.000554871	0.0027679	0.000938576	0.00401343	0.000454332	0.00113864	0.000773332	0.00339048	0.000571343
0.00188257	0.000362228	0.00197942	0.000444978	0.00566771	0.000762895	0.00106573	0.000486455	0.00146232	0.000440247	0.00157408	0.00103591
0.0013344	0.000364927	0.00107633	0.00044558	0.00384014	0.00169676	0.00794225	0.000576093	0.00172031	0.000608129	0.00227635	0.000919184
0.000472353	0.00119724	0.00137763	0.000563536	0.00379678	0.000762008	0.00496008	0.00065063	0.00118459	0.000523918	0.00383212	0.00080302
0.000486803	0.000471681	0.00111668	0.000550163	0.00386476	0.0011664	0.00523001	0.00156719	0.00142521	0.000835704	0.00201213	0.00127533
0.000674322	0.000565568	0.000673354	0.000445687	0.00480603	0.00141591	0.00396355	0.000979526	0.0014124	0.000634146	0.00352701	0.000497427
0.000623643	0.000630535	0.000654408	0.000445292	0.0076921	0.00142036	0.00622657	0.000716681	0.00104088	0.000826148	0.00230914	0.000628387
0.000430647	0.000471381	0.000487739	0.000476754	0.00281172	0.00152627	0.00712002	0.00111371	0.00140161	0.000804207	0.00163478	0.000788767
0.000819998	0.000360843	0.000963583	0.000392546	0.0062747	0.000893857	0.00619413	0.000788815	0.00126956	0.000612695	0.00182003	0.000700328
0.000690859	0.000513497	0.000666416	0.000639808	0.00453818	0.000887313	0.00848082	0.00117927	0.00144359	0.000713749	0.00191191	0.000891089
0.000560812	0.000471038	0.0010865	0.000536496	0.00300193	0.00100624	0.00399675	0.000572231	0.00119666	0.000747147	0.00210928	0.000596204
0.000671807	0.000748463	0.00118523	0.00072878	0.00404684	0.00133224	0.00889653	0.000749833	0.00196129	0.000610151	0.00531178	0.000689914
0.000608252	0.00120148	0.00101651	0.000362363	0.00698724	0.0013235	0.00702455	0.000534668	0.00160273	0.000747351	0.00123073	0.000891768
0.000833311	0.000560537	0.000694067	0.000362169	0.0109228	0.00094376	0.00386007	0.000662152	0.00174172	0.00107655	0.00224952	0.000660242
0.000422704	0.000773613	0.0015704	0.000477641	0.00348279	0.00094652	0.00803058	0.00097619	0.00196469	0.000704957	0.00184764	0.000560101
0.000527528	0.000635632	0.000801293	0.000776976	0.00365209	0.000778919	0.00622192	0.000843459	0.000876259	0.000762914	0.00174766	0.00136195
0.000607308	0.000712762	0.000613947	0.000546758	0.00430992	0.000883344	0.00492834	0.000581771	0.00259772	0.000516745	0.00319342	0.000812622
0.00115771	0.000719485	0.00105764	0.000400134	0.00425965	0.000838764	0.00471245	0.000548851	0.00222971	0.000844114	0.00205459	0.00061551
0.000739455	0.000767403	0.000789138	0.000441651	0.000924502	0.000703064	0.00366518	0.0007175	0.00123059	0.000863927	0.00224126	0.000525018
0.00110497	0.000584673	0.000628793	0.000475859	0.00445546	0.0011081	0.00621643	0.00114637	0.00183385	0.000525261	0.00115949	0.000680657
0.00146335	0.000888682	0.000736428	0.000651092	0.00422012	0.000622354	0.00564812	0.000828361	0.00295757	0.000552955	0.00124857	0.000704802
0.00069205	0.000645354	0.000917439	0.000571292	0.00465608	0.00114902	0.0123762	0.00137302	0.00114321	0.00067116	0.00341809	0.00068972
0.00168839	0.000863687	0.000679367	0.000456615	0.00419439	0.0010593	0.00722926	0.000580916	0.00200438	0.00138216	0.00224457	0.000463849
0.00075894	0.000433438	0.000752469	0.000763787	0.00211022	0.00605005	0.00607994	0.000830798	0.00153485	0.000613663	0.00246494	0.000842122
0.000842226	0.000723069	0.000473903	0.000712876	0.00255246	0.000568567	0.00503912	0.00104013	0.00155725	0.000450363	0.0039824	0.000619333
0.000974546	0.000651932	0.000917183	0.000403238	0.00246553	0.00104484	0.00549438	0.000658835	0.00124258	0.000705785	0.00216877	0.000877806
0.00174907	0.000745405	0.000870523	0.000524107	0.00245148	0.000760869	0.00360283	0.00192376	0.00124655	0.000604376	0.00101102	0.000686084
0.000599867	0.00140703	0.00106648	0.000524962	0.00475089	0.00078493	0.00365429	0.00104067	0.00181458	0.000601641	0.00319583	0.000579303
0.000496449	0.000737133	0.000967536	0.00103946	0.00204104	0.00114948	0.00522172	0.00051656	0.00487705	0.000860297	0.00256277	0.000618071
0.000760944	0.00122041	0.000697425	0.000771554	0.00883274	0.000802085	0.00592023	0.000490838	0.000912538	0.000712382	0.00137383	0.000512126
0.000559367	0.000759086	0.000843126	0.000404883	0.00259081	0.000923649	0.0107051	0.000604452	0.00361822	0.000598711	0.000897659	0.000904283
0.000839288	0.000604913	0.00101866	0.000437915	0.00437275	0.000535094	0.00432695	0.00101124	0.00174904	0.000832722	0.00256881	0.00115387
0.000571481	0.000519767	0.000710339	0.00102177	0.00443212	0.00105957	0.00494102	0.00115429	0.00213814	0.000473833	0.00619654	0.000741325
0.0006696	0.00183477	0.00148681	0.000424161	0.00181279	0.00144568	0.0110009	0.000987565	0.00227681	0.000444573	0.00188924	0.000898691
0.00093972	0.000526718	0.000757972	0.000572623	0.0061562	0.023689	0.00916007	0.000495551	0.00335132	0.000632172	0.00350536	0.000439954
0.000556404	0.000776734	0.00150374	0.000979326	0.00454514	0.00102818	0.00462837	0.000741412	0.00122637	0.000479658	0.00239813	0.000681254
0.00059414	0.00130306	0.000672821	0.000414077	0.0068324	0.00120933	0.00545611	0.0010019	0.00120259	0.000898518	0.00281073	0.000667188
0.00180927	0.000534719	0.00106768	0.000474066	0.00400922	0.00108576	0.00784306	0.000953557	0.0024858	0.000769298	0.00279311	0.000466784
0.000751224	0.000521132	0.00170398	0.000461789	0.00369937	0.000985866	0.0105248	0.000806471	0.00141087	0.000323667	0.00169346	0.000671378
0.000902843	0.000828191	0.000697854	0.000454397	0.00738296	0.000752754	0.00430724	0.000574477	0.001443	0.000576356	0.00272812	0.000473187
0.000812801	0.000957363	0.00096	0.000656902	0.00310762	0.000837199	0.00344352	0.00069127	0.00413034	0.00044108	0.00213907	0.00056826
0.00135777	0.00139749	0.00129937	0.000434408	0.00447734	0.00113011	0.00530018	0.000739765	0.00200782	0.00107365	0.00167142	0.000515251
0.000751931	0.000896682	0.000773455	0.000427223	0.00344527	0.00131004	0.00378296	0.000720941	0.00118621	0.0014205	0.00144267	0.00118194
0.000644007	0.000610421	0.000595707	0.000542717	0.00265045	0.000739312	0.00357207	0.000558462	0.00156693	0.000500556	0.001229	0.000610669
0.000726197	0.00083656	0.00139011	0.000595633	0.00366541	0.00107325	0.00406233	0.00152458	0.000870488	0.000824901	0.00237537	0.000679901
0.000488347	0.000774145	0.0022577	0.000419726	0.00381561	0.00123127	0.00407212	0.00135914	0.001464	0.000798993	0.00244015	0.000816674
0.00113936	0.000631665	0.000593237	0.000444487	0.00184243	0.000661967	0.00548151	0.000810359	0.00116972	0.000862798	0.000766205	0.000850253
0.000621126	0.000557087	0.00136809	0.000385014	0.00472724	0.00143479	0.00615244	0.00100456	0.00193535	0.000951684	0.00190855	0.00144279
0.000940371	0.000769135	0.00143855	0.000687455	0.0108433	0.00117899	0.00517899	0.000942122	0.00105252	0.000595872	0.0024917	0.000683784
0.000708939	0.00074413	0.000874655	0.000752132	0.00517627	0.00104405	0.00319815	0.00128978	0.00103038	0.000946355	0.00292353	0.000828737
0.000774461	0.000565536	0.00174941	0.000398411	0.00305476	0.000605324	0.0125717	0.000722088	0.00157484	0.000811358	0.0018249	0.00060584
0.000712225	0.00107664	0.00188967	0.000458494	0.00587521	0.000922078	0.00473925	0.000554089	0.00155359	0.000736444	0.00192333	0.000948771
0.000535746	0.000817923	0.000898084	0.000424508	0.0072054	0.00139667	0.00427774	0.000725862	0.000789885	0.000586725	0.00308745	0.00337385
0.000659894	0.000823627	0.0015974	0.000442933	0.00363043	0.00140795	0.00561611	0.00101687	0.00135157	0.00081043	0.00108895	0.000468449
0.00102085	0.000504532	0.00195872	0.000454077	0.00662557	0.000691134	0.00368022	0.000757823	0.000951223	0.00055634	0.00174952	0.000588122
0.000905866	0.0014553	0.00103202	0.000460158	0.00541359	0.00147295	0.00563788	0.00359511	0.00132139	0.000450582	0.00141023	0.000544574
0.00109777	0.000690583	0.000824559	0.000364922	0.00169843	0.000969019	0.00331555	0.000787269	0.000969692	0.00072512	0.00212596	0.000726914
0.000688677	0.000632287	0.00167426	0.000431378	0.00472701	0.000673088	0.01139	0.000811055	0.00192237	0.000618874	0.00113489	0.000974609
0.00108413	0.00115716	0.00118085	0.000451409	0.00508402	0.00108161	0.00295435	0.000948725	0.00209057	0.000778534	0.00193812	0.000621739
0.000963104	0.00082221	0.00126129	0.000497972	0.00448114	0.000832664	0.00335746	0.000541292	0.00122642	0.000572633	0.00132273	0.000572295
0.00156718	0.000561057	0.00228781	0.000645933	0.00409373	0.000819407	0.00563212	0.000793603	0.00128284	0.000459269	0.00175212	0.000661586
0.00054378	0.000538625	0.000920672	0.000489251	0.0034732	0.00088255	0.00508483	0.000923424	0.00157844	0.000709619	0.00270606	0.00101487
0.000542829	0.00058557	0.00198016	0.000503274	0.00364293	0.000885312	0.00308753	0.00116393	0.00221763	0.00048632	0.00186439	0.000422464
0.000450342	0.000404518	0.0011089	0.000338178	0.00471058	0.00163343	0.00655397	0.00115322	0.00102991	0.000497249	0.0029076	0.000372299
0.0011682	0.000508571	0.00119726	0.000485732	0.00259846	0.000605068	0.00482607	0.00109346	0.000962787	0.000826239	0.0015163	0.000532172
0.00205559	0.00055982	0.000979132	0.000698413	0.00582512	0.000882717	0.00319637	0.0011059	0.00107066	0.00046384	0.00197343	0.000795854
0.00132443	0.000860995	0.000812547	0.00118177	0.00180785	0.000723581	0.00221272	0.000757273	0.000950553	0.00110593	0.00270271	0.000560039
0.000879251	0.000565444	0.000681706	0.000553617	0.00482414	0.00106264	0.00829204	0.000879637	0.000784889	0.00109168	0.00128511	0.000720915
0.00111157	0.000457694	0.000928534	0.000587526	0.0200327	0.000692492	0.00653354	0.000815639	0.00123994	0.000798881	0.00201693	0.000821472
0.000772664	0.000772658	0.000622609	0.000498477	0.00398438	0.00114079	0.0044525	0.00118463	0.00122292	0.000557211	0.0016224	0.000481547
0.00131153	0.000586835	0.000788759	0.000634138	0.0042004	0.00091069	0.00481282	0.00107663	0.00104239	0.00065885	0.00201611	0.000733024
0.000868725	0.000722165	0.00121166	0.000403415	0.00396759	0.00105329	0.00576452	0.000624738	0.00102792	0.000798821	0.0044191	0.000415268
0.000893707	0.000545664	0.000818258	0.000501113	0.010791	0.000657744	0.00389076	0.00119822	0.00177495	0.00518003	0.0288051	0.000835004
0.000763415	0.000545035	0.000797236	0.000455747	0.00593775	0.0010432	0.00857331	0.000483347	0.00104799	0.000569885	0.00145437	0.000903193
0.00139087	0.000678855	0.000903164	0.000334884	0.00825095	0.00100914	0.00486635	0.005038	0.00116942	0.000992371	0.00354698	0.000412426
0.00130696	0.000514844	0.000842662	0.000505051	0.00285184	0.00106075	0.00576785	0.000771024	0.00269903	0.000778602	0.00214795	0.000912427
0.000990626	0.000697192	0.000947116	0.00035711	0.00449884	0.000625802	0.00650623	0.00113591	0.00258422	0.000692904	0.0012242	0.000835236
0.000920491	0.000768308	0.00251249	0.000411134	0.0116396	0.00115421	0.0134326	0.000447199	0.00127975	0.000573097	0.00558485	0.000910188
0.000778277	0.000714024	0.000745914	0.00054976	0.0135582	0.000625959	0.00340328	0.000872602	0.00189047	0.00065555	0.00183109	0.000985992
0.00175011	0.000732464	0.00171368	0.0011938	0.00610886	0.00065817	0.0107743	0.000926333	0.00129393	0.000757435	0.00186155	0.000745327
0.00150426	0.000755017	0.000711162	0.000437982	0.00420173	0.00106597	0.0032955	0.000644303	0.00185396	0.000750787	0.00172073	0.000623754
0.000763095	0.000552422	0.00187247	0.000445474	0.00313626	0.000616736	0.0157127	0.000614367	0.00117783	0.00053735	0.00187044	0.000431412
0.000845563	0.000623629	0.000595092	0.000448229	0.00310011	0.000982433	0.00565737	0.000847796	0.0016795	0.000410136	0.00197584	0.000687305
0.00172717	0.000844537	0.000645448	0.000386229	0.0047786	0.000929801	0.00354989	0.00128088	0.00235489	0.000494555	0.00129463	0.00080273
0.00193857	0.000600334	0.000653162	0.000395445	0.00493959	0.00082174	0.00581672	0.000598943	0.000904172	0.000771421	0.00155901	0.000607566
0.0010612	0.000645345	0.00154205	0.000454714	0.00442246	0.00086314	0.00665061	0.000585194	0.00206902	0.000553363	0.00126802	0.000641883
0.00150206	0.000665349	0.000935827	0.000436194	0.00137094	0.00085328	0.00416068	0.000926921	0.00213635	0.000666783	0.00193102	0.0004409
0.0017343	0.000420055	0.000883496	0.000993327	0.00444211	0.000840111	0.00601136	0.00105231	0.0011	0.000738005	0.00283372	0.000682618
0.00100949	0.000476694	0.00119316	0.000567496	0.0032587	0.000675187	0.00557169	0.000707072	0.000993986	0.000588456	0.00166508	0.000768087
0.000999695	0.00132766	0.002544	0.00072866	0.00194044	0.000897425	0.00589644	0.00125709	0.00172766	0.000699905	0.0024828	0.000727654
0.000765734	0.000793224	0.000994215	0.000559644	0.00385199	0.000668692	0.00666753	0.00114366	0.00107092	0.000463842	0.00275609	0.000532153
0.000568558	0.000589051	0.00235508	0.000403908	0.00410591	0.000473213	0.00507351	0.00124297	0.00100141	0.000604913	0.00250563	0.000647576
0.000871194	0.0013242	0.000801414	0.000354367	0.00247147	0.000759128	0.00243921	0.000701489	0.000929811	0.000938491	0.00223855	0.000997247
0.000766475	0.000467914	0.0015491	0.000419103	0.00444127	0.000578485	0.00396953	0.00047944	0.0015904	0.000685302	0.00118117	0.000887826
0.000762889	0.000778185	0.000508186	0.000446573	0.00377668	0.00104414	0.00516491	0.000612153	0.00127022	0.000712511	0.00182375	0.000969154
0.000654829	0.000619349	0.000777124	0.000570716	0.0032339	0.000562959	0.00485969	0.0014209	0.000894472	0.000668536	0.00189788	0.000538112
0.0010946	0.00077441	0.00153524	0.000665015	0.00542473	0.0006838	0.00663982	0.000577409	0.000752694	0.000594766	0.000948844	0.00102553
0.00122431	0.000692468	0.00187991	0.000585456	0.00406536	0.000649025	0.00646989	0.000519773	0.00207528	0.000464299	0.0017535	0.000754483
0.000555176	0.000582292	0.00148266	0.000565171	0.00258462	0.000777776	0.0054186	0.00115866	0.00123237	0.000578395	0.00168153	0.000414982
0.000703269	0.000946683	0.00112732	0.000403933	0.00613592	0.000695516	0.00625321	0.000728436	0.0011289	0.000730137	0.00416753	0.000662143
0.000706418	0.000548975	0.00068152	0.000474409	0.00392792	0.00107699	0.00413488	0.00125443	0.002473	0.000663354	0.00147165	0.000610726
0.00212811	0.000495689	0.00112727	0.000384958	0.00620691	0.000850924	0.00586859	0.00149323	0.00152384	0.000663092	0.00173737	0.0010546
0.00057073	0.00098848	0.000876334	0.000551861	0.00339764	0.000502829	0.00425126	0.00108304	0.00382485	0.000574397	0.00177019	0.000814874
0.00084492	0.000801193	0.000540031	0.000510364	0.00361236	0.000510992	0.00471588	0.000925658	0.00188792	0.000818999	0.00227817	0.000643351
0.000935287	0.000546347	0.00196681	0.000598357	0.00673315	0.000658451	0.00780846	0.000886271	0.0021654	0.000447563	0.00235882	0.000958492
0.00145162	0.000735395	0.000729204	0.000573682	0.00314139	0.000873262	0.00326965	0.000496559	0.00274589	0.000923226	0.0016526	0.000952867
0.00046778	0.000766707	0.00108744	0.000549081	0.0102158	0.000605634	0.00575533	0.000314779	0.00118765	0.000543661	0.00162195	0.000671081
0.00186042	0.00100443	0.00290084	0.000415662	0.0049841	0.000698663	0.00567341	0.000712312	0.0043476	0.000896325	0.0020578	0.000816974
0.000630429	0.00104014	0.00231513	0.000420654	0.00617461	0.000656701	0.00310404	0.000507441	0.00163467	0.000540595	0.00177172	0.000420225
0.000859999	0.00142479	0.000729662	0.000544937	0.00343659	0.000813262	0.00388623	0.000604501	0.000964509	0.000739521	0.00155599	0.000941613
0.00194022	0.000456755	0.00227891	0.000644216	0.00344278	0.000453585	0.00657188	0.000444941	0.000778146	0.000500477	0.00158258	0.000465954
0.000736582	0.000649076	0.00103802	0.000905621	0.00195491	0.00144532	0.00629645	0.000488345	0.00091234	0.000513054	0.0019012	0.000593018
0.00196529	0.00057499	0.00088576	0.00136214	0.00485257	0.000956527	0.00619027	0.000575016	0.00236303	0.000491867	0.00184704	0.000924709
0.00158114	0.000658849	0.00125948	0.000354984	0.00502087	0.000666554	0.00328998	0.000496757	0.00171574	0.000656377	0.00224041	0.000853393
0.000741895	0.000926444	0.000990376	0.00037932	0.00343255	0.000961032	0.00680117	0.000514662	0.000853306	0.000979803	0.00263257	0.000530302
0.00065388	0.000569739	0.00167707	0.000706801	0.00308545	0.000763932	0.00767952	0.000418039	0.00104188	0.000750677	0.0018059	0.00157369
0.00201301	0.000627033	0.000708519	0.000416218	0.00230507	0.000568468	0.00528229	0.000676679	0.00163013	0.000655062	0.00381217	0.000763466
0.000960975	0.00117008	0.000807242	0.000516782	0.00288865	0.000886338	0.00312318	0.000710361	0.000936236	0.000897894	0.00240547	0.000611862
0.000691517	0.00128115	0.00103847	0.000448991	0.00130034	0.00131143	0.00321799	0.00056953	0.00203144	0.000610234	0.00327888	0.000968013
0.000691367	0.000584503	0.000585101	0.000534286	0.00211345	0.00112829	0.0060751	0.00093579	0.00101893	0.000630725	0.00350424	0.000877597
0.000769672	0.000617879	0.00175504	0.000380865	0.00375374	0.00131244	0.0071584	0.000500203	0.0032334	0.000719886	0.00283352	0.000800407
0.00138546	0.00100182	0.000618846	0.000409322	0.00450552	0.000970066	0.00254381	0.000701069	0.00104336	0.000647677	0.00215046	0.000564119
0.00105673	0.00121554	0.000861338	0.000504819	0.00509331	0.000906294	0.00549943	0.000623429	0.00277196	0.000626113	0.00193207	0.000548023
0.000845984	0.000609006	0.00216833	0.000512901	0.00533369	0.000725692	0.00325756	0.000697464	0.0018589	0.000689714	0.00443402	0.000444047
0.00209878	0.000500419	0.000819203	0.000564042	0.00221428	0.00064227	0.00803989	0.0005915	0.00195014	0.00110705	0.00156257	0.00051783
0.00112245	0.000403401	0.00128018	0.000373131	0.00670366	0.000926577	0.00708578	0.00102791	0.00104399	0.000474997	0.00371653	0.000410275
0.00128396	0.000580176	0.000541661	0.000437913	0.00410592	0.000844192	0.00387853	0.00135914	0.000567055	0.000502964	0.00176517	0.000710707
0.000826173	0.000427368	0.00199888	0.000568258	0.00426561	0.00124583	0.00611839	0.000654831	0.00213449	0.00066156	0.00121946	0.000736688
0.00145556	0.000461979	0.0013198	0.000696107	0.00315816	0.000664411	0.00370328	0.000684138	0.00083276	0.000582387	0.00230617	0.000562406
0.00125159	0.000690722	0.00138806	0.000342745	0.00487664	0.00130449	0.0031016	0.000620566	0.00225564	0.000524034	0.00229511	0.0004557
0.000712243	0.000746033	0.00168451	0.000466529	0.00214318	0.000874866	0.00590197	0.000473979	0.00182308	0.000837031	0.00126179	0.00061487
0.0020632	0.000707087	0.00126435	0.000394979	0.00626949	0.00110903	0.00887564	0.00083779	0.00120075	0.000437376	0.00114835	0.000494537
0.000737193	0.000566605	0.0019011	0.000649566	0.00777343	0.00100281	0.00606614	0.000968786	0.00201918	0.00136987	0.00155015	0.000701072
0.000780906	0.000619166	0.000937304	0.000492411	0.00138971	0.000793772	0.00474517	0.000823541	0.00105935	0.00122452	0.00182856	0.00121606
0.00100682	0.000536651	0.000681755	0.000459049	0.000991655	0.000688561	0.00380636	0.000877526	0.00198646	0.000457682	0.00251755	0.000658735
0.00109642	0.000717407	0.00187969	0.000383144	0.00611491	0.00106908	0.00716921	0.000518064	0.001908	0.000470032	0.000829275	0.000752305
0.000818275	0.00058738	0.000916413	0.000475056	0.00439364	0.000657901	0.00468648	0.00102572	0.00119293	0.000484318	0.00329391	0.000725982
0.00166959	0.000664455	0.000564086	0.000402437	0.00367261	0.000838659	0.0122702	0.000812574	0.00231748	0.000490345	0.00198702	0.000523597
0.000881223	0.000861615	0.000708434	0.000433117	0.00531928	0.000734624	0.00899951	0.000707515	0.00232592	0.000984496	0.00178365	0.00123317
0.00118068	0.00057143	0.000831133	0.000446864	0.00377629	0.0010835	0.00981472	0.00068271	0.00106443	0.000595051	0.00163157	0.00081323
0.000579157	0.000431659	0.00188364	0.000449077	0.00402173	0.000872847	0.00218261	0.000934358	0.00158475	0.000820971	0.00246139	0.000534099
0.00170964	0.0004932	0.0015877	0.000560221	0.00425061	0.00111637	0.00366673	0.000715098	0.00121138	0.00112954	0.00237621	0.000547482
0.00116581	0.000918002	0.000850008	0.00060435	0.00437353	0.000694022	0.0054874	0.000520438	0.001559	0.000611838	0.00401553	0.000896115
0.00174751	0.00069954	0.00134964	0.000620422	0.00557567	0.000729386	0.00134069	0.000566567	0.00206659	0.000496316	0.002309	0.000615984
0.000851625	0.000535708	0.000774846	0.00052106	0.00297523	0.000943898	0.0157408	0.000606527	0.00208847	0.000504322	0.00318247	0.00104844
0.000950135	0.000484913	0.00137437	0.00035475	0.00351553	0.000917351	0.00872671	0.000985184	0.00145874	0.000617812	0.00207302	0.000653558
0.000692794	0.000524815	0.00119402	0.000387998	0.00385594	0.000841332	0.00803053	0.000714023	0.00117447	0.000449358	0.00217631	0.000482764
0.000966783	0.000540876	0.000831262	0.00053317	0.00296201	0.00075538	0.00606692	0.00100027	0.00130794	0.00056418	0.00224636	0.000722006
0.000871809	0.000365397	0.00124344	0.000386111	0.0038129	0.000954353	0.0118236	0.000530804	0.00144251	0.000534045	0.00244652	0.000849907
0.000816914	0.000703266	0.000808556	0.000354372	0.00251154	0.0010768	0.0040172	0.000513486	0.00122855	0.000563515	0.00231934	0.000868997
0.001447	0.000439793	0.00170943	0.000575992	0.00741291	0.000898813	0.00443717	0.00124272	0.000847301	0.000786738	0.00236602	0.000772553
0.000814239	0.000476982	0.00077128	0.00041938	0.00610207	0.00114087	0.00504213	0.00059872	0.00167441	0.000490058	0.00200528	0.000625215
0.00116282	0.0004832	0.000820703	0.000423055	0.00600948	0.000768812	0.00543594	0.000774789	0.00296104	0.000632475	0.00173936	0.000422147
0.000634027	0.000490153	0.000695168	0.000377341	0.00242151	0.00126262	0.00746377	0.000933029	0.00119794	0.000535193	0.00388295	0.000922741
0.000489175	0.000923912	0.000758927	0.000387728	0.00354743	0.000812918	0.00620717	0.00105849	0.00124299	0.000479619	0.00151281	0.000640504
0.000845055	0.000490373	0.0013948	0.000395691	0.0075986	0.00111622	0.0063088	0.000849773	0.00184675	0.000797446	0.00212885	0.000762992
0.00101959	0.0004862	0.00320978	0.000446786	0.00683412	0.000533282	0.00309081	0.000901289	0.00101883	0.000518798	0.00287801	0.000563418
0.00117138	0.000586841	0.00205757	0.000590285	0.00570797	0.00113584	0.00850323	0.000540347	0.00197883	0.000603513	0.00258406	0.000626179
0.00104171	0.00037841	0.00096909	0.000388052	0.00391114	0.00127641	0.00607807	0.000730151	0.00191071	0.000561849	0.00163955	0.000614238
0.000686454	0.000461533	0.00123511	0.000386926	0.0052658	0.000613818	0.00404911	0.000569873	0.00186028	0.000493543	0.0026901	0.000735581
0.000726145	0.000814879	0.000664183	0.0004622	0.00699449	0.025839	0.00501365	0.00104816	0.00165245	0.000564774	0.000772488	0.000561912
0.000569531	0.000439228	0.000918534	0.000625748	0.0030845	0.00084292	0.00733915	0.000597275	0.00212856	0.000506317	0.00126156	0.000609001
0.000887694	0.000897608	0.000941408	0.00046229	0.00448388	0.000626564	0.00502403	0.00074066	0.00185459	0.000583704	0.0032018	0.000794385
0.000743069	0.000404477	0.00128326	0.000477422	0.00289773	0.00125069	0.00677961	0.00059865	0.00308903	0.00049259	0.00237102	0.000394811
0.0006091	0.000603579	0.00193835	0.000655508	0.00598263	0.00079812	0.00429165	0.000796997	0.00112216	0.000575362	0.00137431	0.000576269
0.00065919	0.000793943	0.000678558	0.000495257	0.00438084	0.000987734	0.00837635	0.000760877	0.00178717	0.00101068	0.00206069	0.000483556
0.000437244	0.000650026	0.00101118	0.000464722	0.00369753	0.00135424	0.00246735	0.000800099	0.000976747	0.000547571	0.00205705	0.000766715
0.00204016	0.000614225	0.000578773	0.000364499	0.00317977	0.000855248	0.00702439	0.000505314	0.001095	0.000590846	0.00204935	0.00048547
0.000840155	0.000369806	0.00166707	0.000829068	0.00466887	0.00100973	0.00753126	0.000671784	0.00143219	0.000462144	0.00170603	0.000633207
0.000588194	0.000568266	0.000810461	0.000665592	0.00464276	0.000939	0.00824051	0.000552281	0.00162023	0.00059577	0.00277978	0.000534775
0.000919102	0.000899581	0.000772996	0.000547933	0.00536965	0.00119846	0.00572151	0.000531701	0.00263969	0.00049497	0.00177212	0.000722731
0.000921853	0.000504688	0.00124595	0.000859894	0.00260563	0.00125331	0.00481667	0.000975122	0.00113805	0.000637795	0.00299165	0.00064946
0.000618117	0.000564723	0.00141622	0.000417655	0.00577467	0.00133266	0.00558389	0.000629955	0.00175109	0.000601687	0.00482461	0.00107881
0.000546004	0.000601436	0.000613168	0.000435787	0.00437411	0.000645405	0.00670115	0.000489023	0.0011052	0.000538034	0.00118114	0.000565665
0.000865364	0.000421827	0.000763633	0.000617688	0.00414848	0.000744337	0.0042835	0.000755327	0.001467	0.000787388	0.00205945	0.000467334
0.000664502	0.00101368	0.000555336	0.000491721	0.00666952	0.000670107	0.00820591	0.0012566	0.00200177	0.000436071	0.000900614	0.000439061
0.000943685	0.000643759	0.000754645	0.00049347	0.00696553	0.00093579	0.00519755	0.000837864	0.00121375	0.000681668	0.0018465	0.000535608
0.000730545	0.000397461	0.000521496	0.000742063	0.00756973	0.00144325	0.00573776	0.000723341	0.00250423	0.000866583	0.00131038	0.00134959
0.000606939	0.00141166	0.00071594	0.000483985	0.00594847	0.0014727	0.00519438	0.000742587	0.0436037	0.000547549	0.00196009	0.00062269
0.000987502	0.000484536	0.000697202	0.000663308	0.00222609	0.000907835	0.00239996	0.000518693	0.000936493	0.000526688	0.00147502	0.000676261
0.000541816	0.000536345	0.00107817	0.000472297	0.00753855	0.000723193	0.00702928	0.0012657	0.00169497	0.000782462	0.00234777	0.00060724
0.000543426	0.000742374	0.000989119	0.000532085	0.0114065	0.000984442	0.0043219	0.000483158	0.00133693	0.000526065	0.00166913	0.000621996
0.00141089	0.000579272	0.000791176	0.000343833	0.0153025	0.000465	0.00478251	0.000770433	0.000869165	0.00163455	0.00132216	0.000597813
0.00250998	0.000724578	0.000615001	0.000399298	0.0242679	0.000977998	0.00305145	0.000325049	0.00156704	0.000980348	0.00229797	0.000794209
0.000700171	0.000425497	0.000799164	0.000432281	0.00587042	0.00113358	0.00695971	0.000778225	0.00138243	0.000606245	0.00350284	0.000820547
0.00111945	0.000458358	0.000550683	0.000832382	0.00957612	0.000749984	0.00498227	0.000407886	0.00247042	0.000782624	0.00251189	0.000856551
0.0011339	0.000780297	0.000644924	0.000761236	0.0025598	0.00146507	0.00420312	0.000880038	0.00148665	0.000642493	0.00217113	0.00112931
0.00132106	0.000566071	0.000888335	0.00047487	0.00200032	0.000477466	0.00676392	0.000396691	0.00111805	0.000449458	0.00189887	0.000664857
0.000893847	0.000624867	0.000827351	0.000630991	0.00792217	0.000919361	0.00287005	0.000652387	0.00226158	0.000379511	0.0019896	0.000700949
0.00106825	0.000566971	0.00098656	0.000528762	0.00402859	0.000769913	0.00651571	0.000957033	0.00250087	0.00100666	0.00172704	0.000434823
0.000520941	0.000606312	0.000715233	0.00044972	0.0068604	0.000916918	0.00959455	0.000426572	0.000822549	0.000420004	0.00132146	0.000687535
0.00137809	0.00134606	0.000669907	0.000789499	0.00362039	0.000851904	0.00426631	0.000747768	0.00129016	0.000717863	0.00177887	0.000578221
0.000758216	0.000625155	0.000703049	0.000760594	0.00335497	0.000667697	0.00428678	0.000861158	0.00129144	0.000568786	0.00141677	0.000470802
0.000447635	0.000511914	0.000758265	0.000329837	0.00493751	0.000798462	0.00862882	0.00082326	0.00154874	0.000463052	0.00115836	0.000588178
0.00141753	0.00051793	0.00166018	0.000618249	0.00514431	0.000906952	0.00653432	0.000584006	0.00128929	0.000555044	0.00210995	0.000731852
0.00134224	0.000782528	0.000763276	0.000442425	0.0046462	0.000643594	0.00515527	0.000570606	0.00213826	0.000537117	0.00222997	0.000711027
0.000708266	0.000460339	0.00139637	0.000612495	0.00235248	0.0011215	0.00795947	0.000387859	0.00137235	0.000674233	0.00205753	0.00059141
0.00070265	0.000684898	0.00202707	0.00045595	0.00426119	0.000746437	0.00467786	0.000675051	0.00149529	0.000676928	0.00201004	0.000662759
0.000525478	0.00064311	0.000775609	0.000304648	0.00444604	0.000981608	0.00818216	0.000560453	0.00117112	0.000588336	0.00374761	0.00047491
0.000565438	0.000528446	0.00110417	0.000541252	0.00187545	0.000758496	0.00712963	0.00055395	0.00293197	0.000628706	0.00216682	0.000707715
0.000701523	0.000468325	0.00191395	0.000599191	0.00284725	0.00090894	0.00966865	0.000898086	0.000752508	0.00045053	0.00136817	0.00106116
0.000922911	0.00048217	0.00207154	0.000464128	0.00342652	0.0011004	0.00669444	0.000492371	0.00144961	0.000539742	0.00213908	0.000598882
0.000820599	0.000716675	0.00219887	0.000848621	0.0109247	0.000538961	0.00542596	0.00110156	0.00218534	0.000583943	0.00369969	0.000651332
0.000766845	0.000635599	0.00127091	0.000396694	0.00272424	0.00109435	0.00664189	0.0010057	0.000739771	0.000778617	0.00200883	0.000790313
0.00103317	0.000407767	0.00134484	0.000615989	0.00500444	0.000868429	0.00330657	0.000789266	0.001621	0.00114117	0.00324565	0.00105173
0.000752547	0.000524923	0.000789907	0.000434214	0.00591711	0.000840297	0.00515838	0.000681155	0.000986401	0.00047044	0.0037185	0.000550598
0.000908577	0.000411094	0.00164734	0.000381219	0.00422898	0.00100931	0.00679741	0.000740667	0.00129204	0.000496528	0.00204964	0.00068015
0.00224662	0.000547491	0.00103333	0.00086101	0.00331514	0.00140205	0.00613912	0.000663499	0.000972997	0.000651336	0.0031589	0.000545484
0.00149814	0.000876265	0.00120205	0.000466639	0.00769604	0.000990354	0.00283642	0.000558376	0.00167263	0.000654709	0.00921436	0.000498574
0.000810746	0.000437827	0.000803514	0.000857989	0.033468	0.000623737	0.00307931	0.000759073	0.000924526	0.00069426	0.00153344	0.00067721
0.000758836	0.000495074	0.00129087	0.000797104	0.00155369	0.000883027	0.00544153	0.00107488	0.000960929	0.000569983	0.00147978	0.000669373
0.00100155	0.000504785	0.000923497	0.000704101	0.00282636	0.000919139	0.00513955	0.000377719	0.0165926	0.00074311	0.00392938	0.000661336
0.000551472	0.00077025	0.000923147	0.000534718	0.00521668	0.000559902	0.00633104	0.000839001	0.001175	0.000486491	0.00322378	0.000675372
0.000753715	0.00045939	0.000596393	0.000313438	0.00246513	0.00119778	0.0079265	0.000525455	0.00135137	0.000485395	0.003085	0.00100969
0.000893363	0.000484806	0.00124171	0.00041008	0.00493441	0.00110981	0.00534225	0.000649752	0.00123427	0.000503643	0.00327788	0.000799308
0.000609259	0.000443689	0.000778885	0.000416225	0.00271959	0.000819936	0.00855826	0.000561693	0.00249316	0.000704463	0.00303047	0.000930357
0.00107967	0.000490545	0.000872881	0.000498648	0.00330211	0.000964953	0.00789207	0.00147786	0.00105632	0.000538515	0.0020033	0.000629406
0.000883387	0.000462217	0.000772707	0.000376525	0.00433884	0.000780897	0.00333162	0.000544434	0.00117808	0.000783316	0.00143373	0.000651118
0.000844626	0.000478507	0.00076216	0.000680177	0.00172997	0.00079724	0.00546666	0.000725368	0.00108319	0.00047144	0.00182213	0.000701066
0.000560379	0.000789405	0.000884167	0.000374147	0.00292162	0.000757916	0.00285182	0.000835314	0.00241518	0.000569687	0.00308379	0.000561735
0.00138728	0.000490242	0.000967804	0.000527457	0.00937288	0.00049443	0.00286849	0.00108923	0.00191961	0.000486392	0.00231538	0.000752321
0.000855326	0.000515702	0.000649161	0.000372437	0.00468557	0.00102532	0.00975302	0.00111692	0.00288613	0.00122639	0.00375309	0.000526081
0.000719236	0.00041964	0.0006693	0.000623469	0.00617277	0.000669029	0.00327842	0.000436253	0.000935777	0.000617873	0.0020188	0.000489602
0.000757587	0.000793508	0.00134176	0.000747034	0.00532533	0.000641109	0.0033059	0.00048007	0.00168983	0.000583815	0.00256183	0.000466585
0.000916881	0.000540798	0.00183358	0.000543426	0.00301469	0.000495092	0.0052246	0.000557265	0.00237333	0.000475214	0.00203672	0.00063332
0.00144779	0.000518817	0.000899554	0.000591928	0.00341093	0.000838111	0.00546484	0.00065481	0.00127531	0.00076489	0.00132209	0.000667322
0.00136833	0.000641081	0.000764963	0.00079175	0.00678285	0.000687663	0.00381207	0.00119977	0.00290161	0.000738803	0.00153283	0.000908318
0.000745051	0.000516148	0.000736186	0.000574353	0.00475647	0.000715001	0.00576815	0.0011526	0.00167453	0.000495266	0.00149668	0.00063754
0.00109767	0.000593592	0.000826006	0.000516423	0.00380398	0.000617216	0.00361246	0.00061143	0.00106041	0.000710375	0.00133796	0.000404212
0.000850634	0.000528516	0.000971984	0.000586317	0.00578284	0.00107284	0.00397716	0.000870096	0.000892923	0.000764934	0.000940776	0.000606953
0.000715252	0.000845022	0.00131294	0.000513306	0.00549765	0.000796499	0.00465597	0.000560622	0.00132083	0.000631883	0.0016006	0.000560584
0.00080173	0.00053042	0.00087427	0.00084994	0.00596882	0.000660265	0.0039589	0.00139636	0.00270758	0.000549096	0.0020861	0.00103355
0.000720066	0.000445062	0.000931155	0.000502324	0.00245108	0.000617298	0.00272741	0.000950762	0.00256552	0.00038475	0.00113215	0.000499383
0.000659468	0.00043137	0.00117861	0.000549126	0.00455796	0.00107638	0.00662141	0.000382623	0.00300234	0.000619819	0.00248168	0.000573878
0.000782463	0.000692998	0.00064318	0.000561311	0.00281533	0.00121777	0.00263871	0.000657102	0.00154023	0.000575937	0.0021275	0.000543485
0.00049915	0.000503054	0.000934632	0.000501065	0.00506686	0.000671202	0.00599128	0.00139023	0.000845195	0.000549553	0.00207787	0.000590458
0.000965008	0.0005824	0.00104925	0.000417472	0.0062072	0.000587052	0.00868694	0.00102823	0.00189712	0.000523813	0.000760542	0.000463552
0.00136518	0.000680215	0.00132751	0.000646818	0.00429947	0.000765612	0.00298847	0.000809747	0.00106795	0.000501674	0.00144424	0.000913817
0.000644298	0.000481239	0.000717057	0.000640281	0.00339184	0.0013275	0.00514104	0.000618266	0.00180551	0.000542138	0.00204664	0.000766126
0.000469888	0.000742033	0.00101516	0.000563635	0.0064701	0.00061775	0.00206251	0.000783039	0.000800126	0.000999366	0.00176186	0.000514728
0.00139766	0.000548955	0.000766961	0.000665918	0.00664259	0.00118697	0.0041658	0.000670858	0.00131099	0.000496631	0.00141463	0.000629517
0.000584578	0.000872409	0.000808328	0.000502292	0.00169291	0.000442227	0.00262885	0.000695211	0.00152621	0.000804055	0.000576128	0.000784384
0.000793322	0.000507421	0.000758106	0.000625937	0.011275	0.000688894	0.0036899	0.000531323	0.00163611	0.000471853	0.00244233	0.000972012
0.000562534	0.00128598	0.000821303	0.000491322	0.00302936	0.000806038	0.00587457	0.000761948	0.00077487	0.000439927	0.00267904	0.000873597
0.00063916	0.000589516	0.00103099	0.0005684	0.00326899	0.000860159	0.00223197	0.000983275	0.00197433	0.000709189	0.00367678	0.000626831
0.00105302	0.00127433	0.00056001	0.000574384	0.00601934	0.000574394	0.00814059	0.000586545	0.00128239	0.000841093	0.00231803	0.000952881
0.000743673	0.001038	0.00193395	0.00103178	0.00388963	0.000657118	0.00818085	0.00078028	0.000856772	0.000596621	0.00104457	0.000954795
0.000905406	0.000845712	0.000720138	0.000378165	0.0034842	0.000777417	0.00374534	0.000539017	0.00143496	0.000458788	0.00300105	0.000762075
0.000893091	0.000433846	0.00103262	0.000494377	0.00657603	0.00168993	0.00681826	0.000823862	0.004766	0.000655255	0.00257531	0.000553566
0.000957523	0.000630639	0.000651858	0.000909764	0.00419562	0.00137681	0.00516062	0.000554352	0.00206468	0.000542458	0.00249815	0.000536073
0.000782843	0.000713079	0.000888638	0.000799227	0.00532791	0.00111692	0.00330757	0.000666048	0.00152094	0.000533556	0.00173627	0.000810745
0.00116215	0.000589087	0.000757026	0.000669344	0.010245	0.000792651	0.00619362	0.000578877	0.000854139	0.000369302	0.00305022	0.000831479
0.00138558	0.000553911	0.00106316	0.000499566	0.00115879	0.00106051	0.00566766	0.000894244	0.00410861	0.00131341	0.001687	0.000509118
0.00545315	0.00061323	0.00108726	0.00062069	0.00636075	0.00103854	0.00377423	0.000531122	0.00206946	0.000704379	0.00346734	0.000603985
0.000554501	0.000544334	0.00131886	0.000617501	0.00939793	0.000772709	0.00418692	0.0012317	0.00140953	0.000571677	0.00137808	0.000563251
0.000821321	0.000586592	0.000971923	0.000460875	0.0038627	0.000771392	0.00716151	0.000675555	0.00127104	0.000914143	0.00143179	0.000615616
0.00145666	0.000540181	0.000786673	0.000698452	0.00499786	0.00080599	0.00777771	0.00118987	0.0011312	0.00042073	0.00230653	0.000635753
0.000695949	0.000775745	0.00143283	0.000591586	0.0102311	0.000849892	0.00881397	0.000647394	0.00150428	0.00064066	0.00279604	0.000732982
0.00070915	0.000599164	0.000865688	0.000680586	0.00390528	0.000703845	0.00675268	0.000973055	0.000656646	0.000682144	0.00157753	0.000534771
0.000568557	0.000574657	0.00133203	0.000398456	0.00549231	0.000916003	0.00483326	0.000592951	0.000826886	0.000578446	0.00218218	0.000450297
0.00127837	0.000753049	0.00338462	0.000438448	0.00350891	0.00103286	0.0086837	0.000699289	0.00112532	0.000613738	0.0032537	0.000623085
0.000510024	0.000846135	0.00194902	0.00052836	0.00427996	0.000710454	0.00394501	0.000683174	0.0021887	0.000548847	0.00230056	0.000586479
0.00136034	0.000733639	0.000764572	0.000574199	0.0039027	0.000473237	0.00126752	0.00097958	0.00092735	0.000997218	0.00165362	0.00141261
0.000845382	0.000796658	0.00101328	0.000458037	0.00437105	0.000621514	0.00759105	0.00122255	0.00193558	0.000451031	0.00071191	0.000508617
0.00205619	0.000440357	0.00092563	0.000389856	0.00644337	0.00110838	0.00817638	0.00329614	0.000908304	0.00107505	0.00132804	0.000671838
0.000573655	0.000634025	0.00058255	0.000478534	0.00418912	0.000881586	0.00286099	0.000613893	0.000616744	0.000780442	0.00168511	0.000518295
0.000642508	0.000714647	0.00174281	0.000678583	0.00137509	0.000973783	0.00572003	0.000661327	0.000880667	0.00060061	0.00288515	0.000390476
0.000644302	0.000532616	0.00100887	0.000607734	0.00419058	0.000787811	0.00663872	0.00104433	0.000665481	0.000967932	0.00213289	0.000522651
0.000994288	0.000561416	0.00109408	0.0005614	0.00143045	0.000677426	0.007528	0.00115529	0.000994001	0.000700232	0.00172396	0.000580602
0.000451129	0.000430445	0.000968807	0.000419855	0.00247545	0.00102842	0.00342232	0.000836825	0.00138742	0.000606814	0.00249051	0.000557576
0.00195927	0.000518798	0.00098832	0.000497994	0.00314057	0.00105238	0.00438107	0.000944532	0.000797671	0.0010775	0.00173399	0.000429326
0.000575743	0.000554151	0.00118967	0.000420838	0.0044864	0.000816283	0.0116276	0.000755764	0.00198183	0.000638528	0.00243972	0.000725366
0.000737416	0.000559258	0.000936495	0.000493125	0.00113203	0.000879439	0.00250716	0.000667488	0.00158082	0.000464674	0.00231191	0.00047011
0.000746557	0.000639	0.000975744	0.000436767	0.004966	0.00128228	0.0038009	0.000594783	0.00180946	0.000702627	0.00165492	0.000495521
0.000731793	0.000487159	0.00141124	0.000393941	0.00565012	0.00101503	0.00666789	0.000834276	0.00130229	0.000422972	0.00268119	0.00121142
0.00114593	0.000348544	0.00103105	0.00115839	0.00483649	0.000726246	0.0072477	0.00075441	0.00150273	0.000800801	0.00270298	0.000997991
0.000736881	0.000510403	0.000821102	0.000437414	0.00468332	0.00127609	0.00822706	0.000637865	0.00115751	0.000485176	0.00270481	0.00051474
0.00129339	0.000666302	0.000423339	0.000483531	0.00440046	0.000816896	0.00428862	0.000772897	0.00156228	0.000740976	0.00305239	0.000476662
0.00103029	0.000894988	0.000439082	0.000511789	0.00635694	0.00124014	0.00561309	0.000559896	0.00119956	0.000471355	0.00298417	0.000526284
0.00106435	0.000882215	0.00104857	0.000394153	0.00632755	0.0012579	0.00535991	0.00072737	0.001357	0.000584395	0.00202435	0.000419837
0.00100495	0.000418289	0.000419484	0.000397446	0.00538115	0.000382739	0.00557269	0.00129748	0.0010372	0.000381073	0.0039235	0.000540495
0.000552666	0.00064754	0.000859511	0.000435291	0.00782874	0.000992724	0.00620725	0.000856975	0.00114719	0.000535	0.00257999	0.000612865
0.000560699	0.000696292	0.000934929	0.000617858	0.00291832	0.00267187	0.00473537	0.00107286	0.0013139	0.000822202	0.00162525	0.000570558
0.000736427	0.000558469	0.000717953	0.000531729	0.00184779	0.000982863	0.00286428	0.000648376	0.00119053	0.000475265	0.00164001	0.000575858
0.000668422	0.000707771	0.000909052	0.000589932	0.00520842	0.000824072	0.00270084	0.000799613	0.00138782	0.000449836	0.00101124	0.000708069
0.000543337	0.000465871	0.00061375	0.000351621	0.00406699	0.00070432	0.00955649	0.000791863	0.000779017	0.000826552	0.00228925	0.000806725
0.000644717	0.000539517	0.000889737	0.000498281	0.00748165	0.00111376	0.00832521	0.000540647	0.00138909	0.000584471	0.00235847	0.000550597
0.0010454	0.000419528	0.00133182	0.000394189	0.00605543	0.000647008	0.00339921	0.000595156	0.00143808	0.000649279	0.00242094	0.000624235
0.000444057	0.00148701	0.000800156	0.00048627	0.0086144	0.000679521	0.00619099	0.000794259	0.00194241	0.000717699	0.00141994	0.000656792
0.000505367	0.00105659	0.000910532	0.000793283	0.00993586	0.000893028	0.00399137	0.000502628	0.0016041	0.000743322	0.00174155	0.000690831
0.000510731	0.000488436	0.00150655	0.000423499	0.00573164	0.00106883	0.00302675	0.000445062	0.00176673	0.000625791	0.00167011	0.000779254
0.000612013	0.000500818	0.0010747	0.000612189	0.00280612	0.00119608	0.00945453	0.000994459	0.000691897	0.000411258	0.00201698	0.000516467
0.000879624	0.000538049	0.00107748	0.000478899	0.00759906	0.00106139	0.00602722	0.000743264	0.00138568	0.000529611	0.00200006	0.000603116
0.000637814	0.000664129	0.000850296	0.00050395	0.00586291	0.000966637	0.00354466	0.000623294	0.00121682	0.000596535	0.00212335	0.000706009
0.000910424	0.000661603	0.00196132	0.000955015	0.00361253	0.000898997	0.00466964	0.000883679	0.00395194	0.000614703	0.0013513	0.000585159
0.000719272	0.00111699	0.00147833	0.000487074	0.00670322	0.000534773	0.00420277	0.000574333	0.00142184	0.000494938	0.00271083	0.000862135
0.000540359	0.000837596	0.00285986	0.000405511	0.0068872	0.00107412	0.00716318	0.000807851	0.00396431	0.000623971	0.00277077	0.000563614
0.000697998	0.000405798	0.00177491	0.000376782	0.00474103	0.000955365	0.00376082	0.00105708	0.000985722	0.000880424	0.00273481	0.000524164
0.00078363	0.000491329	0.000828416	0.000483657	0.00247773	0.000743185	0.00980102	0.00072085	0.00206837	0.000456197	0.000909254	0.00153875
0.000399475	0.000677723	0.00109877	0.00041296	0.00537868	0.000858946	0.00917215	0.000803219	0.00133163	0.00079601	0.00178668	0.00065399
0.000826719	0.000652106	0.00106339	0.000733604	0.00632643	0.00122824	0.00688555	0.000870078	0.000751544	0.00115756	0.00368957	0.000579022
0.000495468	0.000888078	0.000841634	0.000433639	0.00251914	0.00115404	0.00518863	0.00940752	0.000913282	0.000903283	0.00449702	0.000954706
0.000634036	0.00053611	0.000657116	0.00064073	0.00433115	0.000955277	0.00414084	0.000476807	0.00165501	0.0197823	0.00132835	0.000776968
0.000884652	0.00106221	0.00115369	0.000499207	0.00370691	0.000792738	0.00758879	0.000722523	0.00137522	0.000566972	0.00194359	0.000522028
0.000635579	0.000462663	0.000676676	0.000432367	0.00604562	0.00126652	0.00404085	0.000866105	0.00117165	0.000575507	0.00301553	0.000511153
0.000823719	0.000532703	0.000701602	0.000394865	0.00119408	0.00104616	0.00436563	0.000745096	0.00308062	0.000624118	0.00136482	0.000526805
0.000626839	0.000601293	0.000978117	0.000465044	0.00576571	0.000783871	0.00496812	0.000952534	0.00130581	0.00060689	0.00156254	0.00064235
0.000710434	0.000435405	0.000731522	0.000490084	0.00439469	0.000496106	0.00460518	0.00108563	0.00132691	0.000782469	0.00169194	0.000632412
0.000533813	0.000391711	0.00133972	0.000456769	0.00795162	0.000982039	0.045557	0.000663486	0.00125412	0.000863078	0.00147255	0.000574462
0.00152566	0.000484329	0.00103579	0.000474911	0.00836344	0.00138084	0.00629285	0.000594469	0.00186877	0.000877699	0.0013059	0.00559719
0.000693615	0.00140175	0.000613418	0.000374539	0.0118683	0.000854489	0.00231435	0.000836701	0.00150878	0.00120557	0.00326115	0.000755288
0.000843833	0.000772723	0.00134508	0.000469147	0.00471258	0.000983944	0.00797866	0.000657788	0.00236253	0.000605651	0.00207041	0.00090951
0.000611107	0.000533754	0.00130716	0.000452585	0.00355943	0.00102319	0.00493627	0.000825344	0.00143567	0.00106307	0.00187765	0.0006369
0.00044997	0.000429222	0.000819422	0.000824656	0.00211658	0.000513589	0.00454786	0.00160796	0.00255879	0.000468455	0.00160441	0.000414772
0.000758135	0.000485628	0.00067348	0.000390574	0.00449761	0.000857776	0.00279809	0.000594234	0.0020538	0.00061331	0.00188468	0.000502658
0.00113611	0.000644595	0.00106407	0.000470711	0.00421678	0.00107183	0.00932944	0.00124594	0.00311633	0.000555233	0.00285141	0.000645684
0.00107533	0.000590125	0.00152862	0.00040306	0.00301566	0.0012791	0.00789908	0.00128236	0.00145487	0.0013677	0.00158889	0.00060737
0.000856081	0.000655179	0.00104672	0.00042718	0.0033883	0.00071406	0.00497958	0.00102118	0.00187652	0.000622323	0.00152377	0.000351776
0.000665437	0.00054211	0.000493827	0.00056002	0.00731114	0.00101694	0.00529094	0.000671843	0.00108443	0.000574186	0.00135104	0.000482191
0.000757445	0.000588162	0.000855285	0.000346753	0.00518154	0.00116662	0.00653938	0.000558015	0.00171667	0.000608762	0.00207925	0.000648045
0.00134575	0.0007939	0.000535289	0.000801253	0.00466628	0.000908081	0.00598944	0.000788826	0.00166102	0.000629702	0.00277148	0.000446401
0.000837155	0.000506338	0.000703266	0.000440994	0.0032723	0.00121559	0.00372945	0.000687854	0.000979957	0.000782212	0.00255965	0.000636667
0.000487969	0.00118684	0.00058705	0.000409873	0.00441147	0.000772575	0.0098969	0.000532035	0.000880742	0.000695106	0.00215265	0.000989377
0.000889088	0.000585524	0.00112707	0.00068331	0.00394825	0.000935033	0.00439779	0.000748024	0.0020755	0.000515353	0.00261538	0.000731376
0.000782199	0.000867142	0.00113129	0.000334063	0.00625106	0.000863397	0.00843294	0.000464542	0.00103457	0.000537857	0.000850352	0.000690161
0.00205945	0.00103351	0.000822195	0.000501505	0.00497763	0.000635392	0.00375567	0.000511036	0.00155972	0.000774428	0.0021331	0.000433529
0.000730779	0.000701979	0.00163863	0.000429014	0.00406067	0.000941009	0.00433247	0.000403371	0.00266381	0.0010576	0.000993556	0.000687105
0.00135767	0.000811679	0.000730717	0.000311513	0.00325519	0.00145874	0.0106402	0.000710444	0.000961178	0.000786808	0.00114753	0.000596512
0.000900378	0.000609883	0.000836784	0.000472935	0.00540558	0.000963327	0.00394745	0.000727405	0.00210506	0.000729583	0.00229008	0.000716483
0.000789482	0.000567375	0.000891255	0.000714632	0.0031974	0.00149231	0.00860203	0.00104384	0.00106978	0.00070477	0.00258544	0.000643636
0.000483716	0.00045531	0.000793582	0.000388895	0.00317318	0.000820301	0.005619	0.00107723	0.00148022	0.000686599	0.00200205	0.000582518
0.000634361	0.000409731	0.000567347	0.000506533	0.00386482	0.00131986	0.00455012	0.000575563	0.00129633	0.000684233	0.00135679	0.000567221
0.00102345	0.000724247	0.000496949	0.000430652	0.00458698	0.000600772	0.00344763	0.000595128	0.00158203	0.000731183	0.00475138	0.000553904
0.00141032	0.000346054	0.000472365	0.000486504	0.00674298	0.00088902	0.00587606	0.000785544	0.0013124	0.000691392	0.003648	0.000431728
0.0013862	0.000370974	0.000732071	0.000460778	0.00236579	0.000792804	0.00716289	0.000430302	0.000826423	0.00102049	0.00299963	0.000579254
0.000856452	0.000409715	0.000556608	0.000654833	0.00577305	0.00104381	0.00293723	0.000663182	0.00314971	0.000790275	0.00149326	0.000444091
0.000652872	0.000437786	0.000533261	0.000546032	0.0076503	0.000971552	0.00622607	0.00110027	0.001778	0.000526932	0.00207588	0.000551118
0.000768193	0.000649224	0.00212878	0.00112732	0.0053255	0.00068326	0.00452441	0.000674355	0.00141063	0.000541799	0.00164875	0.000687867
0.00052955	0.000380709	0.000752777	0.000354148	0.0026865	0.000934371	0.00498174	0.000686746	0.00295713	0.000835015	0.00196837	0.000420415
0.000822558	0.0176785	0.00070471	0.000631641	0.00352393	0.00105143	0.00389747	0.000623703	0.00290135	0.000712029	0.000968693	0.000527415
0.000543411	0.000378621	0.000515009	0.000398475	0.00558307	0.00115319	0.00443377	0.000569401	0.00114917	0.000776981	0.00247121	0.000788098
0.00169496	0.000449659	0.000831416	0.000483134	0.00570696	0.00170447	0.00490881	0.000857713	0.000880483	0.000595752	0.00117879	0.000838578
0.000540262	0.000749186	0.000766049	0.000414273	0.00119671	0.00114432	0.00658302	0.000402386	0.00143733	0.000878082	0.000689596	0.000525533
0.000711073	0.000585138	0.000911869	0.000715682	0.00324955	0.000656111	0.00482286	0.000505606	0.0019391	0.000597114	0.00112695	0.000477746
0.000822229	0.00051668	0.000789722	0.000436196	0.00887322	0.000936738	0.00908825	0.0014362	0.00103291	0.000697375	0.00246101	0.000374906
0.000918533	0.000467381	0.000619595	0.000401312	0.00400129	0.000637469	0.00333642	0.00111055	0.0016158	0.00086405	0.00117688	0.000376948
0.00118629	0.000814913	0.000508505	0.000436742	0.00460554	0.000525082	0.00322163	0.000706608	0.00127838	0.000473237	0.00128104	0.000665272
0.000584299	0.000498419	0.000984749	0.000451699	0.00254712	0.000887923	0.00616615	0.000926122	0.000864233	0.000653821	0.00243766	0.000596846
0.000963577	0.000845059	0.000641487	0.000431505	0.00695704	0.000812345	0.00482481	0.00056248	0.00293787	0.000985608	0.00165744	0.000534971
0.000932249	0.000795069	0.000856096	0.000345002	0.00349037	0.000654677	0.00414196	0.000695405	0.00137542	0.00156043	0.00188387	0.000524772
0.000547618	0.000458526	0.000542019	0.000453043	0.00419084	0.00100654	0.00490058	0.000645267	0.00164283	0.000573345	0.00263313	0.000753437
0.000793505	0.000495221	0.000814389	0.000398637	0.00380453	0.00095909	0.00599453	0.000600921	0.00108739	0.00137116	0.00166668	0.000641711
0.000606901	0.000537311	0.00119742	0.000423775	0.00416786	0.00104506	0.00677216	0.00113887	0.00135221	0.000665875	0.00188841	0.000745479
0.000434395	0.000577466	0.00104896	0.000502423	0.00300786	0.00102692	0.00292534	0.000653843	0.000959283	0.000590493	0.00208956	0.00050989
0.000762862	0.000437129	0.00115738	0.000459067	0.00428406	0.000702237	0.0101586	0.000866823	0.00102025	0.000809066	0.00226201	0.000570254
0.00190907	0.000694438	0.00119533	0.000554904	0.00403552	0.000593385	0.0033663	0.00144881	0.00211276	0.0012266	0.00110517	0.00070733
0.000685411	0.000653479	0.00117312	0.000603289	0.00623238	0.000824661	0.00429785	0.000923071	0.000760508	0.00087502	0.00136255	0.000658663
0.000822334	0.000706894	0.000476354	0.000730001	0.00750353	0.000637679	0.00631236	0.000843586	0.00131371	0.00128222	0.00216014	0.000396751
0.000660761	0.000578859	0.000485054	0.000587099	0.00834251	0.00101244	0.00105612	0.00130171	0.0016846	0.00143289	0.00160209	0.00111021
0.000649224	0.000679964	0.0020516	0.000526971	0.00450833	0.000881194	0.00630386	0.000629657	0.0018252	0.000385062	0.00318714	0.000473268
0.00124017	0.000448782	0.000976938	0.000405673	0.00168521	0.000828628	0.00281859	0.000757789	0.000994059	0.000728896	0.0018594	0.000730273
0.000634592	0.000754419	0.00121237	0.000402848	0.0047231	0.000823409	0.00719478	0.000925292	0.00100784	0.00102241	0.00275767	0.000651658
0.000541801	0.00100527	0.000833287	0.000462749	0.00119401	0.000755601	0.00358628	0.00109539	0.001636	0.000889283	0.00608835	0.00070553
0.000651559	0.000813736	0.00086349	0.000432296	0.00565236	0.00119204	0.00774694	0.000990133	0.00144909	0.000831812	0.00276884	0.000678947
0.000826182	0.000639297	0.00112899	0.000596264	0.0077915	0.000811878	0.00436808	0.00167592	0.0015511	0.00107069	0.00200209	0.000924129
0.00127161	0.000651378	0.000942859	0.000459203	0.00410564	0.000704109	0.00413036	0.00074926	0.000664411	0.000453694	0.00227621	0.000625555
0.000799273	0.00045883	0.000679829	0.000414178	0.00344727	0.000736987	0.0117356	0.000875705	0.00124063	0.000883001	0.00494883	0.000811859
0.00132532	0.000425989	0.00142679	0.000429076	0.00428963	0.000619702	0.0157523	0.000755832	0.000654139	0.00104163	0.00293792	0.000613443
0.000649443	0.00112325	0.000874788	0.0006344	0.0100146	0.0008027	0.00724854	0.000793441	0.00129705	0.000865269	0.00135538	0.000919377
0.000802716	0.000604573	0.000461585	0.000383606	0.00331878	0.00108022	0.00871432	0.00101408	0.00263124	0.00132467	0.00155966	0.000597065
0.000976215	0.00124785	0.000719316	0.000415178	0.00523801	0.000592931	0.0126393	0.000634633	0.00174027	0.00128852	0.0025414	0.00053827
0.000901051	0.000511794	0.000779958	0.000396858	0.0372733	0.000836281	0.00224954	0.000593096	0.00109972	0.000460221	0.00177639	0.000711788
0.000689601	0.000763532	0.000804903	0.000380748	0.00199538	0.000636957	0.0047584	0.000989334	0.00110348	0.00100633	0.00173022	0.000644801
0.000749585	0.000868416	0.000979399	0.000377511	0.0275238	0.000783157	0.00311803	0.000686676	0.00141369	0.000782459	0.00216338	0.00044108
0.000523691	0.000637261	0.000801168	0.000555438	0.0118571	0.000670818	0.00226823	0.000759878	0.00175	0.000760369	0.00101799	0.000867566
0.00139135	0.000671248	0.000925529	0.000602852	0.00427191	0.000853941	0.010917	0.00085125	0.00303905	0.000860449	0.00227876	0.000962747
0.000737354	0.000537715	0.000755378	0.00056411	0.00639026	0.000712836	0.00606123	0.000772463	0.0014411	0.000685935	0.00206625	0.000698202
0.00110795	0.000765333	0.00064748	0.000479225	0.00566547	0.00118808	0.0046369	0.000538521	0.0025439	0.000767644	0.00205169	0.000556753
0.000942698	0.000598431	0.000724315	0.000503644	0.0013096	0.000988745	0.00425023	0.000749351	0.00169374	0.000978474	0.00104607	0.000407654
0.000541726	0.000927316	0.00062124	0.000411592	0.00495675	0.000606145	0.00480343	0.000550104	0.00241778	0.000698076	0.00109966	0.000736163
0.00112172	0.000535217	0.000914091	0.000398569	0.00476673	0.000681238	0.00764513	0.000625156	0.00154455	0.000775791	0.00141728	0.000446391
0.000913798	0.00104032	0.00060821	0.000390695	0.00412035	0.000687617	0.0016234	0.000457309	0.00116994	0.000699443	0.00128772	0.00074869
0.000674234	0.000431089	0.000773336	0.000471819	0.00631027	0.000493285	0.00393899	0.000869394	0.00130382	0.00110868	0.000828552	0.000579392
0.00140766	0.000676084	0.000524726	0.000319173	0.00652358	0.00130726	0.00455519	0.000508206	0.00180323	0.000532968	0.00242275	0.000715792
0.00083692	0.00120322	0.00080212	0.000565782	0.00773419	0.00055185	0.00347698	0.000663863	0.00156173	0.000661711	0.00246613	0.0012005
0.000761641	0.000617931	0.000671491	0.000653263	0.00622841	0.000583951	0.00843174	0.000809466	0.00131323	0.000410725	0.0015005	0.000526614
0.00120238	0.000510991	0.000763415	0.00038598	0.00400517	0.00106638	0.00723334	0.000967795	0.00121288	0.000621871	0.0015231	0.000532766
0.00063297	0.00101631	0.0137603	0.000574913	0.00298569	0.000988361	0.00568756	0.000895269	0.00115665	0.000843346	0.00266751	0.000666511
0.000764366	0.000530108	0.000514963	0.000344922	0.00647741	0.000964724	0.0045153	0.000500054	0.00131718	0.000429932	0.00148074	0.000557194
0.000639964	0.000647227	0.000528757	0.000449004	0.00449487	0.000766056	0.00411467	0.000412376	0.00170124	0.000633507	0.0014005	0.00057657
0.00070464	0.000698855	0.00062857	0.000398882	0.00545891	0.000600959	0.00374944	0.000725961	0.00146277	0.000875503	0.000988141	0.000494483
0.000553178	0.00051314	0.00059117	0.000438101	0.00321636	0.000760473	0.00243547	0.000783878	0.000936939	0.000468979	0.00371682	0.000622716
0.000897246	0.000600439	0.00119505	0.000575434	0.00644781	0.00130527	0.00801439	0.000702514	0.00129184	0.000571595	0.0016638	0.000708518
0.000528312	0.00059444	0.00117559	0.000330146	0.00485376	0.000508783	0.00531961	0.00119525	0.000898948	0.000659927	0.00109278	0.000904702
0.000820956	0.000669695	0.000938933	0.000428254	0.00922059	0.00059197	0.00494475	0.000479766	0.00212088	0.000533145	0.00125167	0.000746081
0.000645059	0.000732826	0.00129554	0.000473178	0.00393054	0.00104353	0.0084729	0.00149977	0.00123899	0.000417967	0.0014633	0.00064791
0.00082553	0.000864476	0.000583059	0.000560607	0.00512208	0.000891849	0.00498854	0.000849467	0.00187603	0.000508708	0.0014083	0.00052187
0.00302234	0.000983071	0.00152744	0.000519675	0.0015426	0.00086721	0.00472833	0.0487809	0.000849316	0.000702483	0.00297446	0.000468285
0.000846212	0.000705345	0.00106499	0.000447084	0.00908745	0.000541372	0.00327998	0.000558811	0.00123959	0.000717252	0.00154191	0.000433762
0.000637313	0.000499907	0.00480367	0.000447849	0.00444008	0.000557518	0.00382931	0.000602486	0.00136134	0.000759248	0.00118534	0.000573372
0.0011301	0.000436546	0.000717095	0.00038936	0.00452931	0.000497881	0.00616845	0.000565457	0.000749728	0.00137311	0.00179795	0.000637764
0.000620814	0.00046379	0.000978925	0.000543196	0.00391202	0.00101213	0.00595322	0.000742235	0.00135977	0.000832403	0.000587247	0.000550258
0.000568994	0.000504865	0.000402164	0.000430174	0.00281567	0.00124635	0.0037926	0.00052425	0.00227536	0.000521501	0.00442818	0.000817573
0.00072946	0.000812818	0.000423225	0.000445972	0.00249681	0.00064348	0.00646547	0.00113699	0.00107311	0.000434127	0.0029762	0.000479952
0.000786593	0.00109196	0.00076185	0.000396678	0.00217567	0.00128839	0.00736057	0.00094551	0.00178774	0.000465919	0.00136172	0.000680286
0.000643523	0.000594112	0.0011845	0.000589298	0.00412684	0.00101503	0.00944233	0.000446783	0.00129828	0.000505367	0.00157074	0.00061121
0.00169791	0.000414829	0.00190594	0.000448013	0.00296936	0.0010187	0.00948448	0.000470413	0.00156499	0.000582718	0.00228432	0.000536604
0.000721105	0.0014215	0.00167147	0.000673722	0.00931861	0.000615672	0.00685353	0.000503289	0.00151986	0.000474999	0.0021456	0.000549992
0.000760462	0.000540184	0.000776764	0.000358449	0.00326456	0.000641175	0.00971052	0.000964964	0.0011515	0.000654713	0.00180785	0.000766999
0.00139028	0.000645927	0.0015064	0.000390568	0.00580054	0.00165727	0.00701063	0.000570182	0.00148206	0.000511795	0.00206409	0.000419411
0.000637139	0.000843109	0.00154709	0.000608365	0.00864466	0.00125499	0.00847262	0.000482842	0.00201364	0.000550635	0.00245042	0.000543767
0.00177395	0.000569219	0.00155072	0.000384442	0.00606207	0.00108826	0.00569347	0.000856222	0.00112805	0.000446242	0.00206194	0.000521594
0.000889039	0.00086849	0.00156123	0.000594887	0.00716832	0.000642588	0.00578516	0.00131459	0.0016651	0.000612425	0.00232305	0.000632866
0.000686401	0.00115792	0.000677027	0.000365878	0.00229161	0.000781505	0.00418462	0.000441219	0.00137782	0.000739238	0.0017622	0.000623567
0.000766493	0.000431375	0.00181715	0.000393492	0.00212796	0.000813182	0.00932953	0.00137613	0.00127659	0.00077698	0.00160687	0.000476604
0.00124402	0.000542013	0.000648631	0.000469847	0.0039212	0.00118699	0.00502282	0.00055441	0.000854792	0.000747772	0.00166865	0.00106416
0.000721357	0.000535884	0.000941562	0.000806906	0.00383717	0.000773156	0.00796872	0.000894483	0.00251188	0.000593299	0.00330586	0.000484148
0.00105084	0.000836005	0.00118112	0.000438917	0.00493228	0.000702375	0.00586172	0.000468866	0.00132832	0.000681448	0.00153381	0.000655691
0.00096201	0.000687901	0.00133717	0.000474284	0.00202466	0.00161064	0.00184351	0.000869208	0.00250878	0.000823675	0.00146276	0.000759596
0.000823745	0.000588407	0.000670685	0.000409974	0.00258785	0.00126356	0.00593904	0.00050951	0.0023495	0.000526301	0.00337522	0.000502069
0.000677681	0.000711645	0.00163998	0.000333383	0.00606015	0.000831348	0.00860334	0.0307079	0.00214939	0.000833178	0.003725	0.000706922
0.000500377	0.000645665	0.000836246	0.000585446	0.0038341	0.00108383	0.00107573	0.00061826	0.00105088	0.000901248	0.00341813	0.000758033
0.0013516	0.000936146	0.000552978	0.000512153	0.0043281	0.000797193	0.00819256	0.000588072	0.00352864	0.000655398	0.00131738	0.000946676
0.00137977	0.000783841	0.0014336	0.000394764	0.00572324	0.00107819	0.0139638	0.00103251	0.00221451	0.000668797	0.00308485	0.0015066
0.000647692	0.000585767	0.000633567	0.000367759	0.00530716	0.00090867	0.00733886	0.000503164	0.00396907	0.000618296	0.00259048	0.000569017
0.000646657	0.000687036	0.000801579	0.000399801	0.00586491	0.000602011	0.010662	0.00089582	0.00267649	0.000673315	0.00174954	0.000519927
0.000438647	0.000554654	0.00106456	0.000360937	0.00402412	0.000723307	0.00444612	0.000872432	0.0326855	0.000528156	0.00193355	0.000778812
0.000763453	0.000864628	0.000764256	0.000367934	0.00276901	0.000811418	0.00481897	0.000553279	0.00161996	0.00119248	0.00222982	0.000607582
0.000713767	0.00049698	0.000808875	0.000459275	0.00457333	0.0011427	0.0046793	0.00101703	0.00139185	0.000487893	0.00311994	0.000515826
0.000548255	0.000703312	0.000596404	0.000432372	0.00413607	0.000515851	0.00685249	0.000710131	0.00135212	0.00106265	0.00381958	0.000433441
0.000730825	0.00087042	0.00110649	0.000347652	0.00689013	0.00113139	0.00239163	0.000552291	0.000832055	0.000814701	0.00268282	0.000456847
0.00192023	0.000564158	0.0018195	0.000436324	0.00292084	0.00049548	0.00434015	0.000490272	0.00121468	0.000932505	0.00329186	0.000554712
0.000905921	0.000634613	0.000601168	0.000402488	0.00306468	0.00112205	0.00320459	0.000606632	0.0023512	0.000334889	0.00112779	0.000654373
0.000874556	0.000441887	0.000802469	0.000392925	0.00398364	0.00105334	0.00229664	0.000455379	0.00120087	0.000374735	0.00436864	0.000438853
0.000837137	0.00104124	0.000848054	0.000485213	0.00750077	0.000614919	0.00230859	0.000445273	0.00271464	0.000605134	0.00285528	0.00106683
0.000899964	0.000458854	0.000850237	0.000439942	0.00303544	0.00111829	0.00596978	0.000857578	0.00141602	0.000474714	0.00202925	0.000529092
0.00122932	0.000715392	0.000814775	0.000319446	0.00457638	0.000711424	0.00696185	0.0014161	0.000803321	0.000804424	0.00278542	0.000519115
0.000697408	0.000618977	0.000676095	0.000336433	0.00357397	0.000595452	0.0088195	0.000867821	0.00173956	0.000428581	0.00203359	0.00037973
0.000918029	0.000625636	0.000860097	0.000620399	0.00556802	0.00098752	0.00389935	0.000829623	0.00325915	0.0004769	0.00187781	0.000782682
0.000475116	0.000496831	0.00127943	0.000363475	0.00371299	0.000654967	0.00586425	0.000770003	0.00197126	0.000751383	0.00151261	0.000394478
0.000648635	0.000628094	0.000860894	0.000447893	0.00574565	0.000781706	0.00309292	0.000710945	0.00314023	0.000422145	0.00209444	0.000486198
0.00119813	0.00105797	0.000831908	0.000784388	0.00276317	0.000926796	0.0057463	0.000827726	0.00111244	0.000465638	0.00138842	0.000583804
0.00104524	0.00100273	0.0010085	0.000347567	0.000899715	0.000684997	0.00671496	0.000543094	0.0021602	0.000904208	0.00156636	0.000754727
0.000700654	0.000504593	0.000613084	0.000378319	0.00577421	0.00060121	0.00605543	0.000779283	0.00184955	0.000673059	0.00209243	0.00118154
0.000765778	0.000967471	0.000681509	0.00043884	0.00253105	0.000904817	0.00403171	0.000895663	0.000798528	0.000722317	0.00257845	0.00041295
0.000820808	0.000652129	0.000940326	0.000732858	0.00155315	0.00119381	0.00789193	0.00694906	0.0015496	0.000551469	0.00200414	0.000508766
0.000645492	0.000983726	0.000553062	0.000379123	0.00410059	0.000599873	0.00887336	0.000705137	0.00120935	0.000443074	0.00149136	0.000445967
0.000409982	0.00038313	0.000620871	0.000523902	0.00150105	0.000753699	0.00668781	0.000820843	0.0026923	0.000649169	0.00149232	0.000436483
0.000793581	0.000444803	0.000901832	0.000421109	0.00261232	0.0010197	0.00888777	0.00119397	0.00222872	0.000751849	0.00238163	0.000712185
0.00093065	0.000713881	0.000707654	0.000443934	0.0035665	0.000738991	0.00713121	0.000747574	0.00116823	0.000553379	0.00237346	0.000460901
0.000755532	0.00054669	0.000752482	0.000400831	0.00733784	0.00102782	0.00448893	0.000988004	0.00202746	0.000566766	0.00249928	0.000796684
0.000572944	0.000518425	0.000579232	0.000344242	0.0041428	0.000934948	0.00406162	0.000935967	0.00198298	0.000527102	0.00197914	0.000485424
0.000750711	0.000457822	0.000561727	0.000503706	0.00170928	0.00100459	0.00949626	0.000586991	0.00168864	0.000671436	0.00196371	0.000676863
0.000322515	0.00102257	0.000718063	0.000585166	0.00536738	0.00125673	0.00532905	0.000374521	0.00102326	0.00103878	0.00241937	0.000623824
0.000570124	0.000518858	0.00084118	0.000402676	0.00287521	0.000995262	0.00527424	0.000500874	0.00144393	0.000831573	0.0010588	0.000497834
0.000642156	0.00053639	0.000656112	0.000520502	0.00393678	0.000803187	0.0066716	0.00066359	0.00250175	0.000687424	0.00172936	0.000587653
0.00124889	0.000494162	0.000438417	0.000426317	0.00629265	0.000669309	0.00535904	0.000500572	0.00153348	0.000465014	0.00213779	0.0008569
0.0013392	0.000403759	0.000442891	0.000416256	0.00327626	0.000710267	0.00646231	0.000547481	0.00133289	0.000547388	0.00244137	0.000493901
0.00289327	0.000556704	0.000726203	0.000432508	0.00864683	0.000958051	0.0017507	0.000762119	0.00191176	0.000939558	0.00223618	0.000657338
0.000753926	0.000612787	0.00102736	0.000385227	0.00490653	0.000804359	0.00553862	0.000658892	0.00124771	0.000821762	0.0011193	0.000504624
0.000958248	0.00120567	0.00080063	0.000521329	0.00738808	0.000786518	0.0057275	0.000882798	0.00157414	0.00101951	0.00142733	0.000904476
0.00107283	0.000527584	0.0010404	0.000496018	0.00506613	0.000678506	0.00833181	0.000764922	0.00103874	0.000567017	0.00145913	0.00136986
0.000622076	0.00125706	0.000845361	0.000622167	0.00256652	0.00104464	0.00283679	0.000981675	0.00115871	0.00103899	0.00196444	0.000573543
0.000575245	0.000429586	0.000639093	0.000446389	0.00194116	0.000854815	0.00409142	0.00102679	0.00145903	0.000522981	0.00315391	0.000602369
0.000422332	0.00042282	0.00157885	0.00047676	0.00411427	0.000730791	0.00421597	0.000931472	0.00168225	0.000428578	0.00247417	0.000642489
0.000662806	0.000592895	0.000778417	0.000412169	0.00574834	0.000617799	0.00625298	0.000641195	0.00117728	0.000726946	0.00327826	0.000512696
0.000903223	0.00052465	0.000846405	0.000555304	0.00312898	0.0010305	0.00570021	0.000499418	0.00186429	0.00071377	0.00281975	0.000897352
0.000725622	0.000589266	0.000913034	0.00032461	0.0046273	0.00129203	0.0032774	0.000595407	0.00189948	0.00053937	0.0015754	0.000715716
0.00154228	0.000429772	0.00152267	0.000608627	0.00320988	0.000839733	0.00792928	0.000667588	0.00169667	0.00057305	0.0019011	0.000494172
0.00127809	0.000596311	0.000782076	0.000446491	0.00387293	0.00116295	0.0072297	0.000822835	0.00160486	0.000908664	0.00259813	0.000460836
0.00036616	0.000531183	0.00127316	0.000450565	0.00143228	0.000431341	0.00648856	0.000842016	0.0014792	0.00101451	0.00201083	0.000584383
0.000840329	0.000499577	0.000513283	0.00039507	0.00581941	0.00096922	0.00386523	0.000958296	0.000990931	0.000849425	0.00166865	0.000746958
0.000648237	0.000522826	0.00093025	0.000645723	0.00495103	0.00110989	0.00435715	0.0010132	0.00134454	0.000522859	0.00157821	0.000505424
0.00120253	0.000927628	0.000865581	0.000371969	0.00392962	0.000777339	0.00233673	0.000761481	0.00165642	0.000722893	0.00180761	0.000542229
0.000941454	0.000801457	0.000600966	0.000619275	0.0026566	0.000460074	0.00604151	0.000864929	0.000863906	0.000547557	0.0014994	0.000618018
0.000614531	0.00135858	0.00085542	0.000479287	0.00246943	0.00094176	0.0316003	0.0012872	0.000875622	0.000822063	0.00180173	0.000452867
0.000699309	0.000802407	0.00113043	0.000625777	0.0013818	0.00115752	0.0027269	0.00134467	0.00277472	0.000683865	0.00327174	0.000858423
0.000600447	0.000447359	0.000961746	0.000313324	0.00475324	0.000687003	0.00322251	0.00073577	0.0022211	0.000578623	0.00248349	0.00092487
0.000694114	0.000778564	0.000612755	0.000413089	0.00239911	0.00100977	0.0100695	0.000719469	0.00182064	0.000578322	0.00338441	0.00077153
0.000964028	0.000448186	0.000682382	0.000473133	0.00320906	0.000914018	0.00695401	0.000425731	0.00115813	0.000822589	0.00261969	0.000988745
0.000857177	0.000472302	0.0009499	0.000593416	0.00541857	0.00112945	0.00426196	0.000848202	0.00167783	0.000771027	0.00118952	0.00107103
0.000981857	0.0010679	0.000756659	0.000537601	0.00411679	0.00111543	0.00366344	0.000737288	0.000864182	0.000663903	0.00378654	0.000503091
0.000996956	0.000483545	0.00117906	0.000454599	0.00308601	0.000641444	0.00759746	0.0407859	0.00145642	0.000763995	0.00420645	0.000884819
0.000903678	0.000681416	0.00102512	0.000842922	0.0045132	0.000526905	0.00869381	0.000972207	0.00176829	0.000612309	0.00233412	0.000558443
0.00221691	0.000739829	0.000688625	0.000552495	0.00359886	0.00117707	0.00526574	0.000843477	0.00357023	0.000690908	0.00197745	0.000735462
0.00143129	0.000665802	0.000613001	0.000385793	0.00705057	0.000745532	0.00534648	0.000832492	0.00235518	0.000912739	0.00194955	0.000754153
0.000984994	0.000655588	0.000940676	0.000879217	0.00470015	0.00114779	0.0121479	0.000599326	0.00151096	0.000652409	0.00209344	0.00059831
0.000908187	0.00109874	0.000624861	0.000481329	0.00568319	0.00143763	0.0048221	0.000631026	0.00154335	0.000610044	0.00212276	0.000422737
0.000499041	0.000586883	0.000927893	0.000488717	0.00338356	0.000864351	0.00240043	0.000657978	0.00179509	0.000940958	0.00176273	0.000770988
0.00127877	0.00045361	0.000984923	0.00106442	0.00348777	0.00101692	0.00341066	0.00111412	0.00135058	0.000690539	0.00085879	0.00071094
0.00248006	0.000804023	0.000515561	0.000738512	0.00308007	0.000770061	0.00504723	0.00104639	0.000999254	0.000699236	0.00132929	0.000516941
0.000810029	0.000854203	0.000825719	0.000432851	0.00329896	0.000994773	0.00536282	0.00105748	0.00120361	0.000849024	0.00280202	0.000641289
0.000762772	0.00060891	0.000763474	0.000618524	0.00326961	0.000672655	0.00727034	0.000710259	0.0227959	0.000780122	0.00140512	0.000570121
0.0011495	0.000890405	0.000739179	0.000762555	0.00445043	0.00123616	0.00373461	0.00080089	0.00106744	0.000657113	0.00229907	0.00102274
0.000923736	0.000629723	0.00130282	0.000416019	0.00433065	0.000810519	0.00487067	0.000829974	0.001739	0.000538895	0.00262659	0.000645272
0.00084371	0.000604812	0.000535439	0.000510435	0.00292755	0.00143139	0.00961521	0.000544288	0.00143708	0.000594182	0.00177248	0.00118499
0.000533575	0.000561352	0.000722392	0.000515547	0.00800105	0.000947524	0.00715033	0.000884046	0.000776197	0.00062476	0.00266521	0.000682819
0.000762796	0.000482163	0.000661397	0.000470436	0.00504581	0.00113091	0.00298204	0.0009465	0.000967998	0.000772136	0.00297725	0.000893139
0.000511396	0.000822464	0.000622955	0.000487075	0.00602237	0.000821011	0.00330569	0.000729553	0.00168581	0.000576838	0.00457049	0.000823004
0.000603932	0.00098448	0.000916151	0.000463307	0.00961791	0.000756166	0.00611794	0.000771599	0.000735564	0.000759875	0.00161183	0.000670352
0.000624161	0.000444262	0.0006365	0.000642049	0.00192958	0.000866947	0.0112917	0.00078732	0.0011164	0.000665556	0.00356059	0.000612429
0.000838296	0.000601681	0.000653621	0.000573989	0.00499874	0.0166271	0.00610095	0.00117362	0.00124205	0.00121033	0.00245676	0.000512435
0.00142591	0.000429538	0.000814662	0.000569374	0.00507765	0.00120892	0.00266666	0.000377573	0.00128887	0.000776305	0.00115663	0.000585059
0.000748304	0.000539104	0.000509299	0.000437417	0.00647577	0.00103658	0.00488035	0.00143694	0.000643087	0.000624313	0.00334039	0.000439885
0.000683714	0.000525055	0.000924796	0.000621707	0.00686262	0.000925136	0.00987018	0.000693008	0.00161102	0.000765518	0.00252597	0.000637904
0.000696045	0.000466522	0.00101433	0.000389251	0.0059473	0.000870484	0.00550279	0.000692096	0.00126354	0.000979561	0.00909178	0.000496187
0.000420539	0.000626792	0.000691962	0.00105747	0.00508951	0.00055546	0.00680251	0.000546518	0.00101354	0.000726458	0.00174728	0.000626059
0.000673247	0.000410951	0.0010888	0.000338834	0.00557436	0.00140081	0.0246459	0.00087244	0.00180093	0.000794966	0.0015328	0.000575307
0.000942853	0.000418119	0.00051359	0.000481728	0.0054626	0.00114484	0.00493564	0.000596384	0.000801466	0.000779524	0.0019711	0.000515285
0.000674547	0.000836746	0.000778876	0.000372349	0.00581303	0.000608317	0.00448172	0.00112524	0.00144658	0.000615942	0.00108807	0.00063579
0.000825691	0.000434267	0.000579197	0.00064118	0.00578267	0.00117106	0.00557329	0.000644321	0.00105776	0.000563539	0.00190725	0.000779531
0.001965	0.000569796	0.000585191	0.000544103	0.00156148	0.00156908	0.00458342	0.000785938	0.00138464	0.000649224	0.00133905	0.00111543
0.000852226	0.000426628	0.000725207	0.000783395	0.00547457	0.0490038	0.00601535	0.000664017	0.000905671	0.000955903	0.00131698	0.000848149
0.000827186	0.000759312	0.00117305	0.000519805	0.00390887	0.00126666	0.00580056	0.000724	0.00100136	0.000895125	0.00120142	0.00049057
0.000618279	0.00081661	0.000759261	0.000576133	0.00609586	0.000753006	0.00437846	0.000545167	0.00285005	0.00058042	0.000992548	0.000950153
0.00143331	0.000454172	0.000491352	0.000615781	0.00540184	0.000844858	0.00391046	0.00162792	0.00165079	0.00066433	0.00303127	0.00074968
0.000905343	0.000608376	0.000550935	0.000418258	0.00476909	0.000558659	0.00803304	0.000676541	0.0012863	0.000615882	0.00317654	0.00066256
0.000753865	0.000436954	0.000902336	0.000507686	0.00308974	0.000580682	0.00476643	0.000504741	0.000791083	0.000497918	0.000903226	0.000696631
0.00173234	0.000572322	0.000820238	0.000585747	0.00439098	0.000984914	0.0049457	0.000676345	0.000919375	0.000473585	0.00305262	0.000698548
0.000630684	0.000667382	0.000643736	0.000500783	0.00339566	0.0011247	0.00154505	0.000959538	0.0013058	0.00121834	0.00156539	0.000867406
0.000600361	0.000514606	0.0015961	0.000788319	0.00466536	0.00154152	0.00505184	0.000530432	0.000830749	0.000428576	0.00338616	0.000757194
0.0015417	0.000754886	0.000937097	0.000564134	0.00419633	0.000942233	0.00358562	0.000683254	0.00130692	0.000644318	0.00187967	0.00151776
0.000433609	0.000647561	0.000942746	0.000328338	0.00500733	0.0013438	0.00631269	0.000953951	0.00119857	0.000720782	0.000726114	0.00128551
0.000741307	0.000850021	0.00150537	0.000479956	0.00264913	0.000517729	0.0108326	0.000659282	0.00162652	0.00047382	0.00177116	0.000660696
0.000882915	0.000499226	0.000618444	0.000402983	0.00748246	0.000994596	0.0085095	0.00063147	0.00107057	0.000778959	0.00119402	0.000829125
0.00107738	0.00124952	0.00201772	0.000577058	0.00634269	0.00117559	0.00196518	0.000400868	0.00123791	0.000650876	0.00457921	0.000529915
0.00100961	0.000526157	0.000815408	0.000544702	0.0101378	0.00105262	0.00889065	0.000648588	0.000984852	0.000810634	0.00213625	0.000651108
0.000726779	0.000790099	0.00192408	0.000720441	0.00592835	0.000682035	0.00153049	0.000723189	0.00136861	0.000767563	0.00206717	0.000963651
0.000639985	0.000593121	0.0020185	0.000403433	0.00321682	0.00104384	0.00392076	0.00100087	0.00126404	0.00055719	0.00246851	0.00163509
0.000749893	0.000915462	0.00086977	0.000559562	0.00319289	0.000622796	0.00291672	0.000474889	0.00126479	0.00111072	0.00424731	0.00041775
0.000577695	0.00087408	0.000872757	0.000419706	0.00137891	0.000815599	0.00656406	0.000424381	0.00160889	0.000489842	0.00162184	0.0009397
0.00208116	0.000652711	0.000774145	0.000658504	0.00535337	0.000896572	0.000912589	0.000743575	0.00112854	0.000666401	0.00217118	0.000655965
0.000745411	0.000940475	0.000729702	0.00045165	0.00373274	0.000619379	0.00743675	0.000741309	0.00119583	0.000555926	0.00154861	0.00161644
0.000892453	0.000541586	0.000694302	0.000466937	0.00309678	0.000619198	0.00889683	0.000743114	0.0013176	0.000822541	0.00218465	0.000676617
0.000570926	0.000596737	0.00118032	0.000263913	0.00576857	0.000670884	0.00588349	0.000382448	0.00130372	0.000789071	0.00220983	0.000784566
0.000630726	0.00050617	0.000953539	0.000370473	0.00441395	0.00115971	0.00625991	0.000666787	0.000951305	0.000466867	0.00241936	0.000579375
0.000704227	0.000786768	0.000807149	0.000353369	0.00806788	0.000970606	0.0119311	0.00108884	0.000906342	0.000635285	0.00118458	0.000468227
0.00120466	0.00104584	0.00054033	0.000368275	0.00517647	0.00109806	0.0067726	0.000695255	0.00146714	0.000612959	0.00243344	0.00069629
0.000835641	0.000542722	0.000936835	0.000347095	0.00495122	0.000815971	0.00155913	0.000490832	0.000819152	0.00074721	0.00203449	0.000458074
0.000614901	0.000786667	0.00177616	0.00051322	0.00289792	0.000864197	0.00498093	0.000636953	0.00208842	0.000415699	0.00103438	0.000437155
0.000715563	0.000546818	0.000539609	0.000359572	0.00155918	0.0015803	0.00760273	0.000527213	0.000754918	0.000734694	0.0022726	0.000777941
0.000667553	0.000587737	0.000638266	0.000686509	0.00518009	0.000875167	0.00626082	0.000521909	0.00112796	0.00039743	0.00171526	0.0012464
0.000618295	0.00050353	0.000940457	0.000430911	0.0026205	0.000504268	0.0047535	0.000442728	0.000856535	0.000757057	0.0010845	0.000552264
0.000714568	0.000538952	0.000758923	0.000400328	0.00342949	0.000798245	0.00359462	0.000742225	0.00116669	0.000546614	0.00237299	0.000638218
0.000643035	0.000549291	0.000930043	0.000535751	0.00435059	0.000777115	0.0018181	0.00101311	0.00129878	0.00035803	0.00187284	0.00081141
0.000999961	0.000556067	0.0012237	0.000346581	0.00389026	0.000647449	0.00384687	0.000847573	0.00252148	0.00060639	0.00142711	0.000679301
0.000615747	0.000441082	0.00134972	0.000434949	0.00657813	0.00079047	0.00374138	0.000469861	0.00242778	0.000916196	0.00210496	0.00046185
0.000737286	0.000455859	0.00149568	0.00052209	0.00506343	0.000629121	0.005769	0.000736066	0.00200146	0.000682985	0.00260113	0.000490745
0.000841777	0.000515269	0.00109887	0.000510166	0.00454233	0.00185287	0.00295104	0.00076995	0.00154616	0.000642996	0.00313867	0.000541168
0.000995859	0.000390369	0.00103661	0.000430792	0.00789016	0.00106795	0.00615428	0.000980834	0.00129722	0.000666291	0.000802835	0.000508162
0.000500553	0.000645463	0.00066766	0.00121934	0.00511574	0.0381148	0.0060244	0.000587192	0.00139679	0.000953387	0.00174585	0.000488229
0.00082505	0.000689684	0.00066895	0.000388401	0.0015517	0.00060231	0.0052418	0.000981864	0.00154386	0.000513164	0.00200639	0.000739964
0.000565612	0.000512563	0.00101239	0.000472445	0.00403568	0.000599415	0.00556905	0.000805365	0.00152664	0.000521813	0.00156614	0.00051112
0.000738659	0.000487754	0.00103864	0.000605752	0.0016266	0.000716453	0.00791488	0.00133394	0.00113969	0.000579072	0.0010404	0.000776711
0.00075672	0.000409515	0.00136773	0.000390379	0.00402967	0.00141372	0.0104795	0.00078699	0.00119301	0.000463183	0.00205872	0.000465901
0.000611345	0.000524906	0.00122016	0.000378008	0.00153678	0.0010785	0.0078766	0.000692075	0.00216167	0.00113667	0.00131295	0.000629575
0.000657281	0.000898732	0.000677404	0.000556978	0.003663	0.000885999	0.00744397	0.000714982	0.00242558	0.000512645	0.00127084	0.000540543
0.000813695	0.000686058	0.0015785	0.000481604	0.00547721	0.000677085	0.00755422	0.000754508	0.00115368	0.000500356	0.00212398	0.000555707
0.000617629	0.000449491	0.00112277	0.000427996	0.00304997	0.000840814	0.00180341	0.000566932	0.00204759	0.000376669	0.00118424	0.000547206
0.00066785	0.000472118	0.00142822	0.000400578	0.00508708	0.000853653	0.00807906	0.000816025	0.00260644	0.00060273	0.00183158	0.000703725
0.00081245	0.000609434	0.00294425	0.000396387	0.00505551	0.000752836	0.0052105	0.00101021	0.00131608	0.000634037	0.0030153	0.000689596
0.000493783	0.000563354	0.000962311	0.000522516	0.0211473	0.0016971	0.00669475	0.00059772	0.0017629	0.00106994	0.00254232	0.000810095
0.000473136	0.000542683	0.00237346	0.000506994	0.00403194	0.000871475	0.0026291	0.000474621	0.00235987	0.000654468	0.00108308	0.00247172
0.000633754	0.000445336	0.00154924	0.000430978	0.00714393	0.000647122	0.00229349	0.000556891	0.000958408	0.000457916	0.00251258	0.00045906
0.000617492	0.000878773	0.00048623	0.000364295	0.00631399	0.000743949	0.00843094	0.00112393	0.00258793	0.00111154	0.00117093	0.000636333
0.000904511	0.000975575	0.00104513	0.000481608	0.00562786	0.000671097	0.00263274	0.00115725	0.00243752	0.000643129	0.00178783	0.000708278
0.000505711	0.000799286	0.00214688	0.000517614	0.00309799	0.000724676	0.00522639	0.000545824	0.00104316	0.000869235	0.0021478	0.000520205
0.000784751	0.000501872	0.00107734	0.000662443	0.00528111	0.00120837	0.00268883	0.00100812	0.00121739	0.000528919	0.000935475	0.000594369
0.000885571	0.000571345	0.00067482	0.000649463	0.00421029	0.0012686	0.00198204	0.000940004	0.00216571	0.000572829	0.00448594	0.00056749
0.00148805	0.000938995	0.000960728	0.000459629	0.00620079	0.00148362	0.00788697	0.000702416	0.00151211	0.000847498	0.00141257	0.000586575
0.000746587	0.000584474	0.000628252	0.000370778	0.00849437	0.00130612	0.0133275	0.000735888	0.00219577	0.000479417	0.00073472	0.000562871
0.00110274	0.00080583	0.00106749	0.000489265	0.0027812	0.00102862	0.00162724	0.000709306	0.00147628	0.000792094	0.00152038	0.000530617
0.000886123	0.000654078	0.00101213	0.000432935	0.00781011	0.000999403	0.00472787	0.000528029	0.00258992	0.00107012	0.00271385	0.000522587
0.00108625	0.000977594	0.00218008	0.000434079	0.00301048	0.000645777	0.0044811	0.000492817	0.00116454	0.000903575	0.00148425	0.000519727
0.000673864	0.00104275	0.000970451	0.000579239	0.0028212	0.00070156	0.0104924	0.00091461	0.00366822	0.000535513	0.00115107	0.000692892
0.00051522	0.0005705	0.000946986	0.000466309	0.00676943	0.000960497	0.0046307	0.000693884	0.00156524	0.00057436	0.00302566	0.000395323
0.000786866	0.000758039	0.000569858	0.000454498	0.00267814	0.000912789	0.00375422	0.00064327	0.00223279	0.000733395	0.00186181	0.000931248
0.000597154	0.000710633	0.000665484	0.00045568	0.00192375	0.000803239	0.00509876	0.000501813	0.000684699	0.00077047	0.0013095	0.000926888
0.00285171	0.000961841	0.00105411	0.000469692	0.00406761	0.000773976	0.00762109	0.000559697	0.00179475	0.000674293	0.00234653	0.000564226
0.000629749	0.000580177	0.000899145	0.000496677	0.00441161	0.000749443	0.0084979	0.000682806	0.00154338	0.000668466	0.00253675	0.00102335
0.000811594	0.000630196	0.00078543	0.000508646	0.00181025	0.00105341	0.00636284	0.000719133	0.00110854	0.000607194	0.00143935	0.000594101
0.00137848	0.000805213	0.00081612	0.000564461	0.00349782	0.000648285	0.0054412	0.000722973	0.00148091	0.0011346	0.00121752	0.000791605
0.000442325	0.000693867	0.000605215	0.000525139	0.00332295	0.000787194	0.00805508	0.000764239	0.00176268	0.000976474	0.00146735	0.000638632
0.000849611	0.000732979	0.00102303	0.000592945	0.00571006	0.00104652	0.00613257	0.000935599	0.0018757	0.000773186	0.00407535	0.00092349
0.000797782	0.000870214	0.000498658	0.000436492	0.00291519	0.00111675	0.00878422	0.000726931	0.00125295	0.000826849	0.00209337	0.00153024
0.000972506	0.000557913	0.000865825	0.00059062	0.00480477	0.000863351	0.0040477	0.000866731	0.00256174	0.000670295	0.00235481	0.000902246
0.000779769	0.000779849	0.00124133	0.000822583	0.00421359	0.000891024	0.00211695	0.000739301	0.00361165	0.000753847	0.00241934	0.000531195
0.000691489	0.000783882	0.000585872	0.000519965	0.00720484	0.00113675	0.0058525	0.0012372	0.0023365	0.00076566	0.00298366	0.000762512
0.00106216	0.000722142	0.00173214	0.000438603	0.00238326	0.00124206	0.0121238	0.000801935	0.00241693	0.000843892	0.00205586	0.0008737
0.000851124	0.000631514	0.000492438	0.000688594	0.002549	0.00132802	0.00729998	0.000605665	0.000954459	0.00054319	0.00178129	0.000561065
0.000754346	0.000725398	0.000596362	0.000426995	0.00446415	0.000699145	0.00664582	0.00067911	0.000874062	0.000510751	0.00136313	0.000451852
0.000665108	0.000671714	0.000603127	0.000577477	0.00419406	0.00104121	0.00799476	0.0008988	0.000671593	0.000627357	0.00196442	0.000615633
0.0015923	0.000367138	0.00126707	0.000613108	0.00217728	0.00110796	0.00138909	0.000926798	0.00151979	0.000877536	0.00425003	0.000605425
0.000886375	0.000410277	0.000676463	0.000589989	0.00615472	0.000765975	0.00251275	0.000795413	0.00232156	0.000951758	0.00263082	0.000427245
0.000553526	0.000562769	0.000556643	0.000481326	0.00764438	0.000539333	0.00275387	0.000807137	0.000803954	0.000841079	0.0011523	0.000806527
0.00149979	0.000555168	0.0011041	0.000337459	0.00298039	0.00104804	0.00611907	0.000472389	0.00273035	0.000768423	0.0032664	0.000694094
0.000560549	0.000412083	0.000580217	0.000467821	0.00356173	0.000956797	0.00200264	0.000854825	0.00102363	0.00101365	0.00082563	0.000766282
0.000759206	0.000479506	0.00114209	0.000431009	0.00592953	0.00109379	0.00486765	0.000743528	0.000974353	0.000807944	0.00162285	0.000889756
0.000674132	0.000618664	0.00070431	0.000542456	0.00442674	0.000838157	0.00207257	0.000900733	0.00129192	0.000468358	0.00233539	0.000829749
0.000726302	0.000708243	0.000640643	0.000563354	0.00346675	0.000892054	0.00655696	0.000511962	0.00181942	0.000648537	0.00239763	0.000835999
0.000717592	0.000503023	0.000902116	0.000609894	0.00573822	0.000711274	0.0050093	0.000900202	0.00141184	0.000498519	0.00115795	0.000546811
0.000782998	0.000411838	0.000529655	0.000458219	0.00382828	0.00093239	0.00538138	0.000795485	0.00257963	0.000585415	0.00243948	0.000472188
0.000693178	0.000559903	0.000793719	0.000571397	0.00281144	0.000717517	0.00355887	0.000809661	0.00294293	0.000633023	0.00230051	0.000916914
0.000593949	0.000650518	0.000818101	0.000668317	0.00271682	0.000596259	0.00891231	0.00124415	0.00186556	0.000677643	0.00211286	0.000567431
0.000558867	0.00050741	0.00100034	0.00039775	0.00364726	0.000703782	0.00526574	0.000886161	0.00181172	0.000591943	0.00308205	0.000562824
0.000634449	0.000632608	0.00120382	0.000680627	0.00359095	0.000986985	0.00347481	0.00102202	0.00113569	0.000981277	0.00216773	0.000603056
0.00114206	0.000769433	0.00126978	0.000422173	0.00456589	0.00145236	0.00324994	0.000784978	0.0010165	0.000840267	0.00143865	0.000653749
0.000644146	0.000451133	0.000635481	0.000441482	0.00471732	0.00111177	0.00901654	0.000970262	0.00170074	0.000627219	0.00133011	0.000627152
0.000581061	0.000939258	0.000788392	0.000543277	0.00489936	0.000835119	0.00652436	0.000779459	0.00171579	0.000661016	0.000939787	0.000553914
0.000766138	0.000517613	0.000897707	0.000533772	0.00246349	0.000755998	0.00746496	0.000556936	0.00148839	0.000916877	0.00455304	0.000559842
0.00102804	0.000549139	0.000999258	0.000484264	0.00677592	0.000427754	0.00246069	0.000759042	0.00125675	0.000776714	0.00412059	0.000676504
0.000547092	0.000808848	0.000797125	0.00045847	0.00624239	0.000728106	0.00110313	0.000509946	0.00159411	0.00125652	0.000921995	0.00058448
0.000745748	0.000704589	0.000810736	0.000343258	0.0136897	0.00099075	0.00515095	0.000978304	0.00127592	0.00100336	0.00075605	0.000376066
0.000682846	0.000494537	0.000879275	0.00045768	0.00206596	0.000932345	0.00796779	0.000718504	0.00112637	0.000704302	0.00161823	0.000513936
0.00119197	0.000366345	0.00148622	0.000430265	0.00125656	0.000824119	0.00465953	0.000755388	0.0010204	0.000680722	0.00242374	0.000729775
0.000550669	0.000854627	0.00116662	0.000318019	0.00341054	0.000982832	0.00640508	0.000623448	0.00164818	0.00063113	0.0017282	0.000558107
0.000772017	0.000490315	0.000471298	0.000584638	0.00291859	0.000336249	0.00545831	0.000915334	0.00152244	0.000789503	0.00332532	0.0005027
0.000924317	0.000508917	0.000912798	0.000590919	0.00312995	0.000833797	0.00382468	0.000654412	0.0016651	0.000811406	0.00211532	0.00059862
0.00218203	0.00045095	0.000647686	0.000458026	0.00495982	0.000812291	0.00286857	0.000731728	0.00179138	0.000634175	0.00172881	0.00447387
0.00137125	0.000736583	0.000996092	0.000402853	0.00208673	0.000955003	0.00563613	0.000766304	0.0013166	0.000623557	0.00189355	0.000701383
0.00217473	0.000469138	0.000604815	0.000445955	0.0050089	0.000668675	0.00397539	0.000899416	0.00145451	0.000716213	0.00215253	0.000458514
0.000872147	0.000572717	0.00053312	0.000382878	0.00246231	0.000747462	0.00448272	0.000522555	0.00248507	0.000602605	0.00215362	0.00393867
0.000677346	0.000424632	0.00137653	0.000350115	0.00928929	0.000617855	0.00524902	0.000640537	0.00175324	0.000490876	0.00558331	0.000600471
0.000787907	0.000556656	0.00086754	0.000791598	0.00820728	0.00063986	0.00779789	0.000827064	0.000876341	0.000895385	0.000901322	0.000817586
0.00158855	0.000422201	0.000589543	0.000397142	0.00131759	0.000647275	0.0040968	0.00101194	0.00117342	0.000426857	0.00261641	0.000496907
0.00115894	0.000390037	0.000661022	0.000391925	0.0026203	0.00110174	0.00375937	0.000808832	0.000737998	0.000760749	0.00176965	0.000486584
0.00221979	0.000429687	0.000813622	0.000495614	0.00707903	0.00066753	0.00536146	0.00047037	0.0036078	0.000800408	0.00324882	0.000397624
0.000671437	0.000344152	0.00099919	0.000370566	0.00370863	0.000699051	0.00292723	0.000783608	0.00159617	0.000736108	0.00151163	0.000564844
0.000655754	0.00128125	0.000668869	0.000560931	0.00419284	0.000636376	0.00801069	0.000711009	0.0032648	0.000716775	0.00175886	0.000511537
0.000717664	0.000614065	0.000889003	0.000376309	0.00437386	0.00121356	0.0080132	0.000982952	0.00202866	0.000601309	0.00213592	0.00061968
0.00189239	0.000459671	0.00070751	0.000569216	0.00337729	0.000595479	0.00693438	0.000469474	0.00227465	0.00092306	0.00248198	0.0008181
0.000695293	0.000549936	0.000621722	0.000388925	0.00383258	0.00103985	0.00740368	0.00126214	0.00144309	0.000736489	0.00296488	0.000620421
0.000594214	0.00049172	0.00201722	0.000458128	0.00406569	0.000855125	0.00727549	0.000914695	0.00283011	0.00091916	0.00264832	0.000543515
0.000822445	0.000481866	0.00260749	0.000473307	0.00620514	0.00102157	0.0069793	0.00101074	0.000634034	0.000799152	0.0028662	0.000868498
0.00260219	0.000427703	0.000919202	0.000349546	0.00593932	0.00117867	0.00283431	0.000618454	0.00129179	0.000554552	0.00103927	0.000716787
0.000915856	0.000768957	0.00355152	0.000355056	0.00126901	0.000969262	0.000960606	0.000420236	0.00160871	0.000454357	0.00292528	0.000409457
0.00117451	0.000493611	0.00156298	0.000444473	0.00367255	0.00138741	0.00429483	0.000681079	0.00100448	0.000561584	0.000962531	0.000548175
0.00102621	0.000451417	0.00115366	0.000535668	0.00565891	0.000637573	0.00716356	0.000831103	0.00074842	0.000502491	0.00158934	0.000643845
0.000876059	0.000683997	0.000747042	0.000342589	0.00350222	0.00116992	0.00633109	0.00103006	0.00192275	0.000444755	0.00146973	0.000544773
0.000819369	0.00115728	0.000659432	0.000437214	0.00278567	0.000875342	0.00279622	0.000649022	0.001022	0.000901301	0.00209652	0.000556582
0.000481675	0.000462648	0.000623808	0.00066202	0.00273833	0.00100079	0.0106669	0.000722183	0.00168484	0.000735284	0.00115213	0.000411032
0.000787676	0.00085741	0.00084843	0.000475505	0.00425181	0.000698905	0.00345747	0.000574748	0.00147891	0.000445928	0.00220104	0.000410214
0.000870325	0.000614085	0.00135308	0.000448549	0.00367535	0.00075685	0.00687152	0.000852856	0.00177111	0.00106643	0.00196983	0.00100458
0.000679759	0.00100718	0.000575642	0.000405133	0.003246	0.000976857	0.00110884	0.00463268	0.00112704	0.000480591	0.00215585	0.000857325
0.0015775	0.000478945	0.000829038	0.000411456	0.00208871	0.00090237	0.00792106	0.00117166	0.00174159	0.000395464	0.00172485	0.00049582
0.00101088	0.000385651	0.00142186	0.000324423	0.00605892	0.000755228	0.00337412	0.000628678	0.00129756	0.000760886	0.00128959	0.000490198
0.000441681	0.000740954	0.000623584	0.000421312	0.00255551	0.000489111	0.00523639	0.0043989	0.00309238	0.000800039	0.00348192	0.000461573
0.000678941	0.000883946	0.00138375	0.00031136	0.00418257	0.000570408	0.00566452	0.000995692	0.00101072	0.000509329	0.00207953	0.000620213
0.000817401	0.000714939	0.000674996	0.000473212	0.0325699	0.000941271	0.00542308	0.000490246	0.00405921	0.000703286	0.00124289	0.000887202
0.00154623	0.000682368	0.00119544	0.000980848	0.00277945	0.00144335	0.00726867	0.000551847	0.00162771	0.000521116	0.0023157	0.000509752
0.000685868	0.000601091	0.000822732	0.000863532	0.00529938	0.000783366	0.0052647	0.000739763	0.00176601	0.000704227	0.00150863	0.000636945
0.000739585	0.000614503	0.0012623	0.000571842	0.00271298	0.000956313	0.00585463	0.000512859	0.00280532	0.000508729	0.00123035	0.000851097
0.000716911	0.000572444	0.000819654	0.000435041	0.00309852	0.00112395	0.00245396	0.000811479	0.00242729	0.000625151	0.00166028	0.000781766
0.000520953	0.000654485	0.00083265	0.000402009	0.00347717	0.000916575	0.00648434	0.000594599	0.00178816	0.000634417	0.00155596	0.000874278
0.00165222	0.000604962	0.00101182	0.000368985	0.00360279	0.000722307	0.00521201	0.000420778	0.00189288	0.000709652	0.00207758	0.000493945
0.000626944	0.000678233	0.000824797	0.00051047	0.00155414	0.000878852	0.00562846	0.000522104	0.00165343	0.000672079	0.00127043	0.000702966
0.000649581	0.000430865	0.00124369	0.000515835	0.00208436	0.000828897	0.0129781	0.000383247	0.00276278	0.000514396	0.00155576	0.000952162
0.000854467	0.000656027	0.000843809	0.000379555	0.00234046	0.00105434	0.00560538	0.000768828	0.00205255	0.000621279	0.00166495	0.00051859
0.000908173	0.000420467	0.00108023	0.000338536	0.00391908	0.00065598	0.00639875	0.000928119	0.00282762	0.000724537	0.00505751	0.000446155
0.000764133	0.000664427	0.000738674	0.000462448	0.00161748	0.000555819	0.00674163	0.00162499	0.00249018	0.000462191	0.00162944	0.00066999
0.000781514	0.000479164	0.0010865	0.000607507	0.00194361	0.000683025	0.00668788	0.00103432	0.000744486	0.000559569	0.00174936	0.000736775
0.000681049	0.000544652	0.00110642	0.000386762	0.00387889	0.000889596	0.00255584	0.000980162	0.0012805	0.000785664	0.00189926	0.000597562
0.000535969	0.000533235	0.000750811	0.000399555	0.00759837	0.000818903	0.00637149	0.00113813	0.00236011	0.000400315	0.00249564	0.000879178
0.000678448	0.000457928	0.000915978	0.000393842	0.0067613	0.000888159	0.00183747	0.00102252	0.00245336	0.00058466	0.00154803	0.00084162
0.000417747	0.000457371	0.000625432	0.000428078	0.00253962	0.000686474	0.00565059	0.0008411	0.000680672	0.000803232	0.00149776	0.000601588
0.000491464	0.000751979	0.00103548	0.000463229	0.0037834	0.00107646	0.00385971	0.000986345	0.00203257	0.000464257	0.00202127	0.000743842
0.000669227	0.000427788	0.000647835	0.00063415	0.00259632	0.000832493	0.00643961	0.000679884	0.00170081	0.00050618	0.00149773	0.000552083
0.000763564	0.000561831	0.00116158	0.00041099	0.00333772	0.000656338	0.00402624	0.000960094	0.00162164	0.0005766	0.0590151	0.000572424
0.00087357	0.000905657	0.00110722	0.000434638	0.00246801	0.000739385	0.00109712	0.000628373	0.00164785	0.000752603	0.00147535	0.000426638
0.000734046	0.000998283	0.00100858	0.000411752	0.00240654	0.000800926	0.00441254	0.00122997	0.00113939	0.000456654	0.00150807	0.000810086
0.000607289	0.000559031	0.000787895	0.000470566	0.00646818	0.000592597	0.00347975	0.000850507	0.00167678	0.000635405	0.00290313	0.000579563
0.000597228	0.000985616	0.000633402	0.000580682	0.00983992	0.000798587	0.00819885	0.000737629	0.00279635	0.000597335	0.00170384	0.000660371
0.00132853	0.000512864	0.000969477	0.000524332	0.00387392	0.000982262	0.00127268	0.000633519	0.00115593	0.000439246	0.00217994	0.000590999
0.00145751	0.000495433	0.000797282	0.000444318	0.0060162	0.000954386	0.0100193	0.0010183	0.000937019	0.000813414	0.00183731	0.000730201
0.000900414	0.000531291	0.0010462	0.00105225	0.0027582	0.000856083	0.00296467	0.000675795	0.00102508	0.000626154	0.00186593	0.000556262
0.00113908	0.000562672	0.00092932	0.000603692	0.00568767	0.000770775	0.00532184	0.000491886	0.000776097	0.000569807	0.00206505	0.00053457
0.000819723	0.000485326	0.000967506	0.000478232	0.00284464	0.000727068	0.00323623	0.000924705	0.00107462	0.00076938	0.00186419	0.000546532
0.000598502	0.00225133	0.00144351	0.000333966	0.00438103	0.000882606	0.00486642	0.000671647	0.00173643	0.000388463	0.0017566	0.000666054
0.000768417	0.000696313	0.000530829	0.000502502	0.0046985	0.000591813	0.00289697	0.00100049	0.00109675	0.000565804	0.00172155	0.000473917
0.000750547	0.00122678	0.00159208	0.000586913	0.00355045	0.000664985	0.00293513	0.000644723	0.0032615	0.000544375	0.00362607	0.000482026
0.00127549	0.000477035	0.00238789	0.000638623	0.00589762	0.000628897	0.0052002	0.000797779	0.00116224	0.000747191	0.00277554	0.000446222
0.00064629	0.00160828	0.000519323	0.000376129	0.00573793	0.000729213	0.00396603	0.000958141	0.00106098	0.000609576	0.00145804	0.000472575
0.000701967	0.000489014	0.00149288	0.000495803	0.00267963	0.000840529	0.00383339	0.000992623	0.00137007	0.000524381	0.00286205	0.000449373
0.000768399	0.000405431	0.00110131	0.000377242	0.00342449	0.000527697	0.00604039	0.000614697	0.00189912	0.000612007	0.00200224	0.000500886
0.000661081	0.000945169	0.00133286	0.000494584	0.0080028	0.000814489	0.00379811	0.000596729	0.00190724	0.000765268	0.00434433	0.000494479
0.000985499	0.000510929	0.00128547	0.000493006	0.0108604	0.000698992	0.00558015	0.00108572	0.00097347	0.000673868	0.00170446	0.000562371
0.000863307	0.00072477	0.00106645	0.000422474	0.00237901	0.000832753	0.00231588	0.000848053	0.000904297	0.000869645	0.002765	0.000545702
0.00052243	0.000631559	0.00202027	0.000551496	0.00348597	0.000994946	0.00854957	0.000871741	0.0019993	0.000793381	0.00127475	0.000423941
0.000540022	0.000503726	0.000912513	0.000990444	0.00238162	0.000804858	0.00592003	0.000626832	0.00188968	0.000557388	0.0013703	0.000493053
0.000864657	0.000464075	0.00244071	0.000439123	0.00683053	0.000767006	0.0055998	0.00106102	0.0010001	0.000579509	0.00297312	0.000624919
0.000607598	0.000668138	0.00214585	0.00104167	0.00408461	0.00081775	0.00681959	0.00110395	0.00157593	0.000699954	0.00160705	0.00043977
0.000666236	0.000570908	0.00106288	0.000508103	0.00620206	0.000650219	0.00250168	0.00119583	0.00114123	0.00042371	0.00127878	0.000925066
0.00114656	0.000640586	0.000640821	0.00071522	0.0042506	0.000662971	0.00371537	0.000886456	0.000973818	0.00105864	0.00156155	0.000512824
0.00072081	0.000561908	0.000907467	0.000525349	0.00223042	0.000665281	0.00591192	0.000654756	0.000635346	0.000724337	0.00419048	0.000559449
0.000611086	0.000717804	0.000489366	0.000371521	0.0057314	0.00102913	0.00515047	0.000997225	0.0013036	0.00134634	0.00178853	0.000566706
0.000635755	0.000612713	0.00116546	0.000548255	0.00358396	0.0012168	0.0112005	0.000559018	0.0020564	0.000776214	0.00128519	0.00138922
0.000641732	0.000469238	0.000884044	0.00046099	0.00168626	0.000984064	0.00332998	0.000671479	0.00338092	0.000898589	0.00159373	0.000556052
0.000622029	0.000717197	0.000548964	0.000484843	0.00278887	0.000764239	0.00579162	0.00128139	0.00185007	0.000715549	0.00102413	0.00049604
0.000547405	0.000538943	0.000562925	0.000451513	0.00513393	0.000610083	0.0045968	0.00111245	0.00257033	0.000705368	0.00234156	0.000684501
0.00083642	0.000418363	0.00107789	0.000555169	0.0106587	0.0007616	0.00760901	0.000890458	0.00134041	0.000652991	0.00245028	0.000827319
0.000644548	0.000810809	0.000882497	0.000531651	0.00226202	0.000691988	0.00157838	0.000832307	0.00173299	0.000548308	0.00209521	0.000499607
0.000706337	0.000523112	0.000739806	0.000624875	0.00735044	0.00106651	0.00661232	0.000600455	0.00139197	0.00154043	0.00150227	0.00103562
0.000543029	0.000672723	0.000610805	0.00044669	0.00490144	0.00105511	0.00997688	0.00107837	0.00159269	0.000607157	0.00195756	0.000630088
0.00177609	0.000484117	0.000976198	0.00039725	0.00339456	0.000768313	0.00520144	0.000729561	0.00211755	0.000808427	0.00236623	0.00104858
0.000697703	0.000492835	0.000937352	0.000416458	0.002351	0.000732409	0.00223319	0.000649343	0.0014684	0.000685633	0.00127078	0.000565068
0.00201835	0.000578543	0.000755205	0.000586502	0.00770082	0.000660907	0.00328428	0.000493405	0.000744968	0.000599679	0.00493921	0.000665717
0.0020219	0.000473235	0.00107895	0.000542381	0.00171761	0.000984304	0.00314879	0.000547972	0.00120067	0.000462685	0.00239092	0.00145139
0.000770819	0.00150345	0.00135038	0.000639142	0.00772494	0.000584502	0.00643809	0.000691095	0.00186314	0.000822373	0.00364589	0.000638338
0.00102408	0.000427937	0.000772515	0.000983967	0.00350565	0.000731689	0.00386967	0.00123727	0.00143446	0.000485902	0.00206136	0.00116962
0.000606536	0.000625434	0.000652578	0.000616999	0.00721232	0.000726433	0.00463012	0.000584057	0.00115631	0.000723389	0.00227035	0.000768432
0.000642674	0.0005596	0.00059634	0.000639826	0.00557758	0.000776477	0.00731169	0.000777511	0.00152012	0.000443962	0.00181179	0.000690632
0.000583837	0.000799292	0.00058893	0.000408321	0.00538603	0.000712367	0.0029241	0.00139745	0.000783592	0.000541185	0.00203185	0.000630466
0.00137346	0.000430816	0.00101238	0.00050176	0.00247264	0.00130702	0.00606964	0.000660083	0.00304068	0.000513305	0.00242957	0.00123625
0.000666632	0.000495677	0.00201837	0.000476613	0.00470799	0.00091028	0.00388252	0.00110078	0.00097937	0.00070744	0.000937198	0.00047266
0.000431081	0.000441589	0.00118045	0.000534677	0.00385706	0.000549665	0.00294357	0.000719879	0.00219744	0.00050064	0.00336623	0.000520307
0.000467891	0.000498184	0.000700372	0.000421467	0.00654781	0.000875838	0.00166162	0.000789017	0.00120417	0.000572018	0.00175371	0.000630453
0.000747892	0.000480015	0.00072291	0.000415422	0.00250969	0.000968429	0.00299851	0.000734961	0.00253361	0.00045355	0.00128059	0.000625616
0.000405225	0.00056562	0.000622596	0.000435805	0.0028005	0.00060315	0.00806468	0.000706296	0.00151476	0.000488472	0.00146297	0.000564247
0.00102639	0.000493178	0.000912926	0.000706694	0.00235706	0.000989665	0.00948198	0.000618054	0.000838273	0.000587979	0.00280003	0.000627567
0.000804745	0.000496133	0.000933253	0.00469642	0.00341043	0.0014256	0.00376136	0.000929738	0.00117003	0.000518293	0.0021834	0.000618794
0.000418526	0.000544232	0.00107022	0.00052937	0.0108934	0.000639559	0.0047449	0.000922731	0.00204244	0.000540883	0.00126432	0.000686173
0.000606345	0.000555342	0.000617941	0.000531939	0.00288062	0.000567752	0.00589149	0.000874519	0.0013014	0.00055484	0.00172997	0.000578381
0.00129945	0.000962268	0.00179402	0.000339434	0.00677967	0.000802332	0.00775175	0.000700328	0.00174888	0.000637805	0.00224044	0.00067483
0.000778298	0.00069066	0.000608188	0.000551537	0.00585531	0.000726181	0.00916706	0.000745776	0.00267488	0.00062236	0.00374283	0.000402309
0.000949176	0.000646242	0.000723761	0.00032677	0.00953159	0.00116171	0.00372037	0.000705305	0.00195732	0.000494549	0.00189224	0.000762676
0.000592097	0.000979315	0.000826748	0.000426734	0.00676748	0.000564775	0.00595212	0.000736448	0.00162745	0.000615165	0.00596871	0.0011713
0.000775529	0.000364323	0.00066346	0.000362275	0.00386058	0.00092139	0.00566257	0.000812181	0.00218101	0.000936192	0.00118805	0.000568852
0.000674101	0.000691049	0.000915252	0.000495485	0.00150255	0.000788548	0.00715872	0.0184452	0.00166774	0.00126609	0.00279436	0.000830705
0.000541406	0.00135193	0.000763584	0.000564404	0.00142339	0.0005932	0.00464816	0.000603959	0.002382	0.000525828	0.00382165	0.000710992
0.000512966	0.000459577	0.000569376	0.00047339	0.00234409	0.000660158	0.00310959	0.000855183	0.00315898	0.000843502	0.00152044	0.000747684
0.000706852	0.00045927	0.000719966	0.000495561	0.00364321	0.000631074	0.0027228	0.000892463	0.00184237	0.000733938	0.00320818	0.000743071
0.000579061	0.000853683	0.000947763	0.000367284	0.00288535	0.000548236	0.00986342	0.00126328	0.00124747	0.000535926	0.000935426	0.000899674
0.000708481	0.000466998	0.000603319	0.000476815	0.00462436	0.000667741	0.00782504	0.00071528	0.00127124	0.000806103	0.00187562	0.00058365
0.000491964	0.000388877	0.000874805	0.000564262	0.00485135	0.000500287	0.00671273	0.00111091	0.0021095	0.000743514	0.00181703	0.000429841
0.000528845	0.000665155	0.000743908	0.000409785	0.00434627	0.000930678	0.00721436	0.000610028	0.00103449	0.000610706	0.00212016	0.000642285
0.000855353	0.000544358	0.00124975	0.000790557	0.00421871	0.000651168	0.00562622	0.000819785	0.000943405	0.00047516	0.00154335	0.000529975
0.000842935	0.000582953	0.000677451	0.000446634	0.001836	0.000535615	0.0110076	0.00090815	0.00436008	0.000941536	0.00132053	0.000485019
0.000546342	0.000544729	0.00123315	0.000389727	0.00489385	0.000628692	0.00753321	0.000687341	0.00137872	0.000554877	0.00251979	0.000384573
0.000809468	0.000630752	0.000746435	0.000573631	0.00270715	0.00076038	0.00529209	0.000484744	0.0023645	0.000708676	0.00249673	0.000657928
0.000571588	0.000579947	0.00113188	0.000310837	0.00495751	0.000930827	0.00212812	0.000460375	0.0017141	0.00154894	0.00423657	0.000525456
0.000508583	0.000520441	0.0134033	0.000338063	0.00265516	0.0012032	0.0059997	0.000730795	0.00122133	0.000484792	0.00195019	0.000656163
0.000483467	0.000762645	0.000683443	0.000417959	0.00542205	0.000763487	0.0106753	0.000554321	0.00189215	0.000504107	0.00137926	0.00053223
0.000771781	0.000445968	0.000875625	0.000383417	0.00404486	0.000715696	0.00249877	0.000756536	0.00106628	0.000493517	0.00363928	0.000506074
0.000530948	0.000412958	0.000853565	0.000394007	0.00556567	0.000888818	0.00628259	0.000524554	0.00186918	0.000602965	0.00368402	0.000669559
0.00117407	0.000424443	0.000779396	0.000580594	0.00141899	0.000946451	0.00200935	0.000389366	0.00155874	0.00172036	0.00289168	0.000514821
0.00112999	0.00106134	0.00147447	0.000396809	0.00742053	0.000749834	0.010331	0.000834331	0.0031313	0.000525486	0.00258086	0.000526742
0.000633606	0.000478223	0.000760311	0.000484863	0.00133922	0.0014227	0.00341195	0.000709994	0.00330439	0.000562007	0.00192541	0.000548758
0.00147381	0.000489902	0.000822294	0.00101058	0.00147092	0.000836385	0.00529025	0.000825829	0.00101022	0.000565594	0.00204624	0.000508142
0.000526347	0.000462305	0.000830344	0.000806578	0.00212355	0.00053933	0.0028674	0.000769962	0.00176177	0.000705019	0.00138659	0.000493861
0.00065468	0.000715127	0.00104411	0.000660009	0.00812083	0.000746998	0.00375215	0.00105089	0.00121378	0.000450298	0.00176286	0.00046502
0.00114577	0.000583045	0.00105869	0.000506649	0.0036264	0.000974485	0.00366721	0.000728394	0.00351975	0.000852269	0.00142188	0.0011756
0.000676453	0.000808469	0.00097004	0.000448677	0.00779318	0.000660065	0.00643971	0.000343625	0.00179013	0.000433016	0.000676273	0.000563674
0.000953584	0.000558088	0.00113245	0.000515925	0.00101649	0.000906795	0.00707169	0.00109147	0.00208824	0.000523863	0.00184407	0.000508675
0.0006896	0.000488272	0.00100666	0.000546973	0.00479725	0.000684558	0.00499071	0.000665759	0.00173014	0.000523719	0.00264602	0.000900896
0.000586812	0.000755257	0.00102435	0.000518347	0.00119289	0.000899319	0.00145051	0.000758658	0.00189905	0.000852452	0.00192734	0.000672156
0.00117231	0.000734813	0.000613412	0.000430437	0.00488291	0.000849684	0.00147413	0.000550518	0.00337836	0.000679025	0.00201406	0.000727898
0.00155142	0.000930861	0.000513584	0.00107376	0.00511352	0.00083304	0.00281411	0.000679489	0.00337622	0.000652347	0.00279856	0.000662517
0.00127706	0.00045056	0.000943885	0.00139361	0.00479304	0.0011698	0.00168082	0.000858671	0.00139163	0.00134449	0.00204139	0.000630141
0.000778453	0.000724583	0.000902153	0.00049968	0.0298403	0.000638895	0.00407311	0.00133228	0.00104612	0.000608004	0.00137336	0.000609995
0.000990479	0.000741612	0.000734324	0.000682543	0.0062915	0.000823701	0.00241717	0.0049972	0.00293411	0.00051687	0.000943572	0.000529743
0.000572943	0.000831388	0.000655155	0.00067404	0.00418876	0.000711791	0.00198152	0.000467338	0.00132555	0.000751026	0.00151274	0.00069971
0.000734392	0.000628947	0.000553893	0.000444834	0.00649712	0.000867274	0.00335822	0.000668062	0.000825583	0.000624252	0.00140411	0.000448808
0.00107138	0.00066141	0.000973853	0.0010592	0.00536716	0.000888499	0.00782705	0.000498374	0.00153952	0.00042208	0.0026088	0.000724716
0.000418036	0.0012176	0.00118272	0.000658015	0.00559159	0.000783062	0.00569126	0.000832749	0.00118025	0.000740824	0.00167664	0.000676966
0.00115722	0.0010637	0.00127131	0.000570766	0.00528116	0.000787414	0.00539841	0.000584589	0.00121609	0.000888228	0.00178323	0.000968481
0.000645361	0.00051839	0.000616923	0.000804931	0.0041723	0.000575165	0.00328189	0.000548676	0.00154971	0.000816126	0.00179407	0.000774661
0.000941991	0.000749386	0.000772087	0.000465665	0.00567085	0.000779738	0.00699568	0.000602509	0.00129131	0.000629828	0.00269545	0.00119488
0.000802195	0.000821778	0.00140206	0.000451101	0.00544751	0.000803831	0.0027552	0.000824044	0.00148197	0.000663423	0.00163627	0.000696688
0.000598364	0.000505133	0.00092675	0.000635608	0.0028339	0.000646818	0.00555627	0.00077002	0.00234273	0.000815706	0.00153771	0.000714147
0.000556739	0.000914113	0.000753463	0.000590658	0.00393872	0.00118946	0.00482841	0.00121732	0.00288342	0.00046127	0.00244721	0.000786152
0.000636027	0.000619981	0.00116515	0.000423438	0.00410653	0.000930863	0.00684968	0.00097057	0.000897351	0.000946969	0.00477929	0.000642261
0.000670845	0.000490683	0.000561306	0.000405273	0.00260555	0.000942895	0.00527701	0.000502894	0.000697216	0.000577837	0.00277337	0.000520512
0.000797376	0.000762333	0.000682011	0.000419922	0.00521318	0.000589805	0.00265017	0.000719634	0.00232451	0.000392335	0.00436898	0.000540677
0.000679164	0.000467903	0.00142705	0.000378206	0.00703333	0.000619786	0.00563734	0.000870503	0.00149705	0.000578003	0.00550066	0.00114082
0.000969221	0.000536438	0.00101757	0.000887587	0.0044163	0.000701128	0.00466845	0.00147562	0.0022642	0.000823677	0.00293734	0.00053292
0.000595288	0.000580007	0.000710047	0.000416901	0.000947247	0.000880258	0.00488671	0.000801047	0.00152032	0.000409636	0.0021456	0.000778006
0.000979074	0.00181459	0.00135482	0.000455453	0.00662886	0.000659951	0.00497183	0.000915313	0.00138597	0.000418145	0.00345498	0.000989346
0.000931514	0.000676105	0.000695944	0.000417631	0.00286021	0.000705981	0.00518018	0.000805954	0.00103911	0.000551611	0.00269601	0.000882469
0.000582635	0.000509021	0.000643881	0.000466975	0.00363108	0.000709296	0.00611843	0.000704556	0.00117787	0.000853296	0.00115606	0.00049509
0.00126545	0.000499876	0.00126263	0.000489756	0.00374344	0.000728812	0.0046249	0.000853831	0.00248994	0.000446151	0.00118878	0.000861132
0.000902191	0.000606819	0.000994794	0.000483382	0.000838408	0.00069861	0.00463756	0.000868776	0.00108393	0.000785156	0.0026497	0.0006477
0.000888892	0.000515756	0.0012992	0.000413826	0.00734756	0.000512244	0.00493298	0.000989627	0.0031261	0.000543837	0.00262843	0.000434571
0.000879782	0.00046352	0.00103094	0.000531625	0.00417356	0.000641949	0.00376914	0.000890879	0.0021838	0.000529456	0.00310974	0.000622337
0.000775835	0.00047629	0.000860531	0.000408883	0.00329099	0.000876225	0.0038498	0.000410869	0.00250975	0.00103155	0.00241083	0.00123192
0.00112856	0.000399919	0.000892033	0.00104145	0.00123222	0.00128424	0.00432889	0.000961303	0.00241356	0.000607921	0.00207333	0.000542367
0.000873028	0.000478257	0.00100204	0.000576938	0.00284577	0.000917108	0.0051793	0.000836481	0.00167978	0.000445657	0.00298153	0.000652155
0.00150189	0.000505085	0.000873122	0.000605555	0.00354055	0.000882153	0.00264842	0.000950188	0.00110753	0.000373485	0.00242606	0.000779575
0.00127881	0.000421956	0.00121476	0.000513876	0.00620915	0.000844299	0.00557255	0.00127247	0.00128392	0.000516827	0.00361251	0.000645656
0.000911673	0.0006525	0.00134508	0.000553975	0.00123994	0.000995997	0.00796202	0.000744901	0.00126109	0.000541309	0.00329248	0.000727403
0.000839535	0.000512632	0.000509197	0.000519062	0.00614821	0.00100278	0.00475301	0.000606486	0.00229739	0.000396375	0.00388135	0.00100619
0.000717738	0.000605948	0.000843892	0.00064106	0.00771343	0.000735424	0.00119373	0.000586021	0.00143708	0.000599566	0.00187772	0.000873719
0.000783691	0.000470556	0.000686026	0.00060052	0.00422768	0.000891502	0.00435577	0.00124808	0.00149971	0.000987327	0.00281474	0.00141143
0.000622857	0.000400709	0.000838748	0.00100587	0.00377656	0.000908237	0.00280524	0.000738852	0.00099554	0.000717287	0.00217074	0.000457411
0.00118192	0.000521589	0.00174302	0.00038235	0.000941957	0.0008053	0.00705751	0.000692826	0.00186653	0.000779553	0.00211297	0.000918762
0.000829279	0.00049299	0.000627307	0.000957449	0.00678799	0.00073001	0.00694584	0.000705426	0.0029689	0.000710904	0.0032746	0.00145031
0.00171392	0.000532617	0.000733439	0.000482179	0.00313015	0.00090226	0.0055732	0.000735438	0.00180004	0.000599871	0.00177992	0.000630345
0.000514396	0.00064204	0.00129316	0.000535031	0.00211714	0.00100187	0.00476763	0.00058071	0.00158677	0.00072703	0.00159791	0.000470953
0.00084528	0.000541855	0.0011345	0.00047112	0.00416108	0.000702357	0.00626558	0.000781756	0.0022834	0.000521487	0.00161525	0.000648106
0.000911638	0.00100165	0.000671462	0.000703311	0.00260121	0.000982383	0.00162793	0.000834708	0.000941008	0.000417276	0.00124411	0.000640625
0.00141711	0.000417199	0.00133713	0.000650626	0.00486086	0.000640734	0.00884604	0.000930183	0.0018119	0.000801568	0.00347109	0.000824138
0.000792759	0.00070589	0.000782253	0.000548118	0.00661155	0.000661659	0.00406077	0.000530686	0.00147998	0.000672642	0.00154855	0.000469482
0.000775057	0.000861907	0.000665375	0.000882531	0.00667059	0.000746799	0.00790562	0.000630576	0.00108639	0.000867975	0.00127271	0.000610345
0.000550716	0.000755744	0.000433144	0.000574614	0.00328288	0.000635531	0.00739869	0.000615855	0.00188013	0.000547975	0.00176413	0.0011718
0.00102378	0.000512314	0.00121664	0.000523587	0.00626452	0.000861113	0.0046406	0.000810832	0.00117451	0.000702441	0.00266356	0.000628744
0.000801525	0.000476486	0.000668257	0.00061247	0.010506	0.00105183	0.00297598	0.0010835	0.00125368	0.000478168	0.00300051	0.000553887
0.00236162	0.00051474	0.000767442	0.000578604	0.00470906	0.000736224	0.0052996	0.000410418	0.000966529	0.000583997	0.00142925	0.000559264
0.00374993	0.000873533	0.000854303	0.000460166	0.00200963	0.000927429	0.00773607	0.000463166	0.00228958	0.000669119	0.00214956	0.000694341
0.00118329	0.000624169	0.000857109	0.000478692	0.00638675	0.00054753	0.00323132	0.0005414	0.00141766	0.000566804	0.00351155	0.00059118
0.00371176	0.000787404	0.00102237	0.000564564	0.00288365	0.000664841	0.00494662	0.000757614	0.00119213	0.000720231	0.00130481	0.000548111
0.000627407	0.000469172	0.000934327	0.000437846	0.00272514	0.000910446	0.00604266	0.000910062	0.000803225	0.000667298	0.00260316	0.000644445
0.000546623	0.000734527	0.000999783	0.000420153	0.00252734	0.000655522	0.00617802	0.000519051	0.00143539	0.000600792	0.00159197	0.00053433
0.000574182	0.000683768	0.000927199	0.000316743	0.00577824	0.00112479	0.00730223	0.000551298	0.0029116	0.000639268	0.0030017	0.000574331
0.000654616	0.000503303	0.00204226	0.000355412	0.00343599	0.000987797	0.00120441	0.000397201	0.00200346	0.000630094	0.00228475	0.000494897
0.00100405	0.00111069	0.0010338	0.000332711	0.00616206	0.000762611	0.00384211	0.000586663	0.00107474	0.000904771	0.00382598	0.000551757
0.000412666	0.000504759	0.000636265	0.000457655	0.00458253	0.000464135	0.00664986	0.000720641	0.00164622	0.000796722	0.00309073	0.00063202
0.000548413	0.000622668	0.00075917	0.000486307	0.00114084	0.000999871	0.00247991	0.000548284	0.000823499	0.000538377	0.00204695	0.000696766
0.00140909	0.00057884	0.000498705	0.000406302	0.00586223	0.00100109	0.00365665	0.000937685	0.00199321	0.000808349	0.00389869	0.00051071
0.000938697	0.000551974	0.000598854	0.00046198	0.0025923	0.000858089	0.00516389	0.000529539	0.00261146	0.000699624	0.00205938	0.000565616
0.000460874	0.000411179	0.00147534	0.000612389	0.00290962	0.000934377	0.00784951	0.000510138	0.00143434	0.000711367	0.00244068	0.000572764
0.000634286	0.000605708	0.000852219	0.000431678	0.00754203	0.00107615	0.00467597	0.000451263	0.00124449	0.000797856	0.00408618	0.000536303
0.000580684	0.000794337	0.000425343	0.000341312	0.00567466	0.00086653	0.00421221	0.00137045	0.00100732	0.000643001	0.00121232	0.000954768
0.000616982	0.000480016	0.00117081	0.000498942	0.00233035	0.00102787	0.0068218	0.000551043	0.000840883	0.000736562	0.00116004	0.000826518
0.000606564	0.000469014	0.00110959	0.000640021	0.0038714	0.00067778	0.00365257	0.000694811	0.000798415	0.000623488	0.00209713	0.00057782
0.000500285	0.000638969	0.000918684	0.000629535	0.00340927	0.000622857	0.0078421	0.00106014	0.00243208	0.000638803	0.00216821	0.000583945
0.000716713	0.000424856	0.000674146	0.000421278	0.00357689	0.000453234	0.00275122	0.000563487	0.00132229	0.00082379	0.00169288	0.000504343
0.000741749	0.000559409	0.000769416	0.000534425	0.00562561	0.000747948	0.00596641	0.000727736	0.0011316	0.000546032	0.00238309	0.000511335
0.000630112	0.000550029	0.000688573	0.000449305	0.00383987	0.000942684	0.00516012	0.000565897	0.000846353	0.000857189	0.00138505	0.00119086
0.0004447	0.000760299	0.000648816	0.000392244	0.00231453	0.000725869	0.007531	0.00444551	0.000964735	0.000615069	0.00210585	0.000623714
0.00040931	0.000806513	0.000415968	0.000342901	0.00911266	0.000435302	0.00446013	0.00102932	0.00400433	0.000532459	0.00224478	0.000461426
0.000696094	0.000448668	0.000612211	0.000384992	0.00305637	0.000823381	0.00891384	0.000578978	0.00128163	0.000806529	0.00125698	0.000533688
0.000637479	0.000474845	0.00052809	0.000449252	0.00347632	0.000632086	0.00257077	0.00108526	0.00123234	0.000512732	0.00276932	0.000659218
0.000594503	0.000519066	0.000976703	0.000471331	0.00315147	0.000746084	0.00545558	0.000747572	0.00148172	0.000429087	0.00192804	0.000800751
0.000531025	0.000696538	0.000695008	0.000657047	0.00424494	0.000962173	0.00609419	0.000648683	0.000717431	0.000627379	0.00176011	0.000845296
0.000578697	0.000782965	0.00111759	0.000479508	0.00557799	0.000852968	0.00545629	0.000742152	0.00100552	0.00112543	0.00378421	0.000576
0.00054716	0.000422613	0.000655589	0.0006577	0.00823516	0.000739895	0.00573777	0.000537062	0.00247935	0.000457943	0.00191949	0.000475138
0.000441254	0.00074691	0.000912386	0.000658224	0.00407598	0.000700017	0.00294772	0.000964298	0.00211571	0.000527646	0.00237672	0.000471258
0.000959911	0.000511962	0.00100993	0.000334056	0.00578472	0.00105411	0.0103418	0.000673481	0.00153084	0.000562744	0.00232753	0.000842313
0.00056644	0.000790145	0.000993808	0.000448852	0.00403296	0.00083749	0.00497501	0.000398772	0.00145893	0.000407818	0.00288682	0.00102235
0.00112979	0.000729578	0.00102481	0.000673791	0.0029735	0.00120126	0.00397544	0.00139858	0.00144961	0.000630558	0.00410253	0.00214693
0.00069302	0.000710995	0.000699419	0.000429423	0.00560699	0.000759102	0.0048005	0.00110649	0.00191016	0.000618265	0.00169861	0.00058307
0.000562951	0.000557973	0.000691126	0.000514293	0.00627632	0.000846034	0.00331849	0.000721528	0.00236458	0.000392518	0.00280118	0.00090931
0.000423324	0.00074501	0.000642236	0.000446971	0.00692983	0.00116764	0.00444311	0.00134991	0.00120788	0.000826278	0.00114386	0.00124332
0.000461805	0.000550708	0.00109658	0.000549873	0.0029875	0.000716472	0.00410421	0.000453467	0.00155561	0.000745986	0.00233867	0.000701797
0.000576093	0.000481891	0.000937275	0.000389954	0.00673558	0.000970608	0.0012739	0.000577386	0.00174193	0.000646755	0.00236579	0.000858578
0.00103645	0.000499291	0.000775759	0.000453671	0.00583984	0.000771702	0.00330943	0.000913954	0.00150113	0.00079971	0.00210727	0.00042087
0.000741586	0.000372993	0.000879531	0.000593338	0.00718633	0.000611684	0.0100398	0.000865884	0.00185478	0.000487241	0.00149195	0.00060894
0.000581174	0.000685468	0.000805359	0.000704632	0.0061657	0.000531031	0.00329873	0.000576823	0.00159112	0.00113236	0.003573	0.00055051
0.000516938	0.000381825	0.000805358	0.00059737	0.00582429	0.000726313	0.00457546	0.000697011	0.00206186	0.000450246	0.0018707	0.000984001
0.000989034	0.000485577	0.00138747	0.000401934	0.00392288	0.000449594	0.00653164	0.00061542	0.00227943	0.000789151	0.00450415	0.000555519
0.000495381	0.000549218	0.000698759	0.00118489	0.00643442	0.000596466	0.00426123	0.000809156	0.00174309	0.000590177	0.0108522	0.000720889
0.000490965	0.000398031	0.000827399	0.000453601	0.0013155	0.000702721	0.00964557	0.000787275	0.00194856	0.00110767	0.00419199	0.000607805
0.000841896	0.00079693	0.00190882	0.000497619	0.00321137	0.000749449	0.00501421	0.000681829	0.0014169	0.000936292	0.00182817	0.00110884
0.000468921	0.000473957	0.000682503	0.000722472	0.00405301	0.00102287	0.00593817	0.000794018	0.00129778	0.000714333	0.00245481	0.000828277
0.00111921	0.000474442	0.00110911	0.000415558	0.00202416	0.000574008	0.00326293	0.000896153	0.00144935	0.000555265	0.0032819	0.000507022
0.00090555	0.000952156	0.0010283	0.000531239	0.00276654	0.000720972	0.00523877	0.000492102	0.00210522	0.000740433	0.00250351	0.00059006
0.00160694	0.000592909	0.000881856	0.000468756	0.00389052	0.000732793	0.00530453	0.000785647	0.00076399	0.000874537	0.00174969	0.000353854
0.000728508	0.00050244	0.000856947	0.000468209	0.00383832	0.000476585	0.00835232	0.000632449	0.00259075	0.000426968	0.00325066	0.00113321
0.000459298	0.000867044	0.000891569	0.000457123	0.0164541	0.000663726	0.0450399	0.00119606	0.00160831	0.000813173	0.0068915	0.000642286
0.000810825	0.00078908	0.00143091	0.000389681	0.00407342	0.000838532	0.0054794	0.000883107	0.00187117	0.000633029	0.0038378	0.000834701
0.00087691	0.000570725	0.000837627	0.000626882	0.00351731	0.00056042	0.00429161	0.000813255	0.00110507	0.000688943	0.00207854	0.000519824
0.000632251	0.00118774	0.000780184	0.000465793	0.004977	0.000605133	0.0029699	0.00461972	0.00142907	0.000587115	0.00227924	0.000452183
0.000622801	0.000491728	0.00123478	0.000434625	0.00384277	0.00095128	0.00630772	0.00067239	0.00364432	0.000617856	0.0018609	0.000557064
0.000676257	0.000508971	0.000806901	0.000483161	0.00326536	0.000614876	0.00214153	0.000472994	0.00178542	0.000862084	0.0020283	0.000494741
0.00105976	0.000458178	0.000727446	0.000546519	0.00421223	0.000765556	0.00609546	0.000366092	0.000933153	0.000857328	0.00228909	0.000405428
0.000565494	0.000694294	0.000839476	0.000392718	0.00340795	0.00103414	0.00524692	0.00153772	0.00220992	0.000516255	0.00258461	0.000604949
0.000598683	0.000782861	0.000895012	0.000438257	0.00282981	0.000654693	0.00807667	0.000509895	0.00205097	0.000775701	0.00217427	0.000633271
0.000522856	0.000934026	0.000676336	0.000469943	0.0017478	0.000906171	0.00227896	0.000609321	0.00200671	0.000601629	0.00113762	0.000694626
0.000377484	0.000901103	0.00087892	0.000536474	0.015506	0.000612848	0.00506972	0.000605604	0.0013259	0.000747584	0.0025751	0.000536559
0.000645721	0.00100292	0.000988624	0.000426944	0.00265628	0.000944476	0.00324923	0.000439419	0.00149549	0.000715623	0.00618972	0.00101013
0.00063929	0.000779336	0.000808891	0.000411782	0.00295217	0.000708347	0.00501629	0.000733111	0.00125842	0.000672303	0.00158332	0.000741676
0.000766114	0.000446441	0.00117974	0.000458267	0.00368901	0.00105101	0.0065342	0.00053791	0.0013336	0.000419738	0.0027163	0.000660685
0.000664938	0.000499044	0.00104509	0.000400973	0.00608295	0.000599087	0.00411094	0.000448173	0.00181185	0.000793611	0.0027478	0.000712731
0.000641317	0.000516572	0.000955049	0.000680523	0.00461235	0.000642441	0.0099102	0.000746131	0.00172726	0.000525823	0.0018648	0.000507818
0.000644505	0.000465271	0.00082043	0.000530309	0.00657027	0.000847021	0.0169057	0.00129644	0.00149248	0.000651509	0.00405264	0.000551565
0.000566216	0.000498717	0.000969207	0.000423463	0.00265306	0.00078838	0.00842373	0.00056988	0.00238965	0.000477633	0.00460866	0.000493733
0.000976251	0.000665754	0.000659014	0.000452609	0.0060456	0.000625053	0.00366256	0.000984839	0.000987708	0.000581234	0.00179751	0.000755805
0.00066537	0.000433183	0.00073921	0.00079272	0.00242469	0.000888579	0.00263598	0.00101617	0.00181201	0.000735081	0.00155899	0.000473814
0.000934939	0.0007488	0.000477104	0.000589345	0.00134384	0.000911814	0.00601218	0.00100262	0.00165194	0.000472378	0.00312383	0.000414383
0.00120699	0.000338663	0.000921024	0.000485456	0.00418982	0.00138388	0.00508267	0.000929346	0.00239887	0.000612337	0.00121201	0.000701399
0.0011643	0.000449477	0.000886139	0.000448462	0.00174706	0.000806669	0.00761048	0.000638185	0.00171087	0.000917394	0.00138484	0.000660738
0.000770954	0.000577556	0.000879982	0.000553424	0.00188639	0.000845009	0.0155877	0.000726452	0.00170328	0.000463666	0.00301788	0.000559451
0.000949617	0.000553151	0.00163113	0.000728253	0.00256932	0.00129182	0.00338046	0.000708426	0.00332458	0.000705516	0.0019801	0.000699936
0.000817074	0.000394345	0.000915497	0.000421606	0.00354643	0.000583061	0.00256053	0.000901199	0.00188146	0.000520653	0.0015459	0.000494745
0.000591744	0.000522961	0.000578289	0.000438404	0.00400272	0.0013406	0.00302628	0.000616583	0.00188928	0.000553304	0.00320203	0.000690204
0.000532159	0.000427365	0.000656711	0.000360204	0.00154946	0.000731202	0.00671356	0.000501523	0.00144898	0.000999741	0.00146746	0.000489437
0.00135876	0.000456467	0.000836173	0.000502257	0.00610459	0.000996992	0.00755424	0.000674702	0.00133122	0.000510151	0.00553343	0.00107674
0.00069926	0.000598994	0.00113624	0.000363501	0.00287128	0.000678986	0.00403626	0.000813415	0.00104444	0.000694858	0.00361911	0.000832843
0.00140555	0.000421442	0.00066291	0.000411285	0.00239413	0.000732572	0.00794688	0.000623984	0.00161388	0.000644793	0.00351175	0.000685684
0.00107649	0.000594547	0.000748464	0.000455193	0.00370247	0.000900696	0.000997125	0.000610027	0.00199585	0.000359517	0.00371419	0.00166465
0.000719052	0.000517982	0.0010029	0.000644697	0.00386716	0.000870051	0.0103492	0.000805416	0.00152397	0.000703705	0.00158814	0.00065813
0.00148733	0.000672669	0.000805292	0.00078286	0.00877799	0.00122849	0.00507927	0.0029029	0.00198664	0.000465342	0.000871565	0.000672545
0.000553352	0.000513571	0.000495578	0.000501256	0.00219881	0.000733323	0.00417749	0.000400268	0.00184937	0.000527707	0.00372253	0.000690633
0.00134985	0.000651083	0.00073067	0.000490755	0.00346276	0.0011065	0.00481903	0.000540163	0.00152496	0.000621765	0.00453926	0.000791825
0.000793966	0.00087199	0.000881207	0.000461986	0.00180676	0.000786586	0.0048794	0.000666054	0.00102043	0.000689404	0.00241007	0.00176289
0.000694778	0.000518645	0.00103835	0.000538837	0.0031417	0.000835022	0.0016738	0.000684186	0.00165058	0.000433174	0.00136382	0.000667776
0.000541276	0.000649644	0.000846982	0.000459569	0.00673408	0.000969373	0.00378248	0.000661212	0.00151452	0.000450516	0.00129961	0.000615233
0.000700761	0.000622956	0.00139624	0.000472215	0.00396161	0.000804485	0.0084313	0.000718469	0.00154662	0.000757789	0.00155103	0.000402572
0.000628461	0.000432037	0.00133095	0.000449991	0.00517672	0.000668918	0.00272404	0.00103312	0.00173921	0.000629301	0.0012622	0.000425361
0.00120702	0.000586626	0.000801663	0.000676442	0.00213984	0.000719501	0.00433631	0.00122541	0.00141477	0.000772664	0.000926368	0.000608165
0.000643896	0.000631086	0.000560015	0.000497581	0.00553155	0.000922531	0.00475732	0.000847443	0.00157571	0.000533108	0.00121631	0.000638285
0.000960059	0.000556197	0.00102685	0.000480983	0.00177564	0.000741902	0.00365609	0.000963559	0.00154667	0.00171941	0.000974033	0.000670451
0.000674069	0.000458331	0.000666829	0.000446104	0.00218229	0.00131283	0.00395657	0.00114988	0.00263029	0.000468632	0.00316975	0.00107908
0.000661334	0.000786786	0.00107768	0.00045486	0.00401183	0.000888736	0.00642259	0.000770903	0.00280938	0.000511674	0.00161916	0.000526362
0.000708304	0.000859486	0.00193536	0.000482057	0.00310296	0.000591031	0.00283633	0.00114741	0.00132698	0.000502099	0.00307449	0.000724582
0.000897792	0.00119168	0.000536094	0.000427758	0.00649768	0.000743706	0.0102707	0.000950135	0.00368684	0.000478575	0.00234558	0.00131938
0.000932161	0.000532688	0.000710778	0.00043971	0.00262847	0.000991992	0.00522385	0.000596315	0.00169901	0.000455749	0.00150177	0.000670605
0.000618162	0.000709684	0.000566307	0.000471914	0.00349754	0.00106639	0.00598147	0.000452256	0.00177934	0.00104315	0.00205915	0.000554047
0.000911372	0.000576056	0.00115965	0.00110214	0.00287043	0.000907159	0.00683293	0.000464723	0.00117077	0.000569889	0.00247088	0.000743361
0.00061469	0.00042275	0.000763545	0.000877068	0.00272291	0.00042372	0.00592983	0.000928219	0.00222945	0.000595675	0.00217017	0.000738824
0.000725866	0.000510031	0.000597243	0.000437621	0.00295689	0.000679963	0.00813638	0.00126041	0.00153381	0.000947451	0.00164496	0.000659333
0.00115484	0.000503475	0.00189777	0.000543319	0.00318207	0.000863062	0.00654511	0.00106245	0.00116497	0.00111764	0.00372356	0.000739823
0.000679276	0.000615072	0.000885877	0.000605964	0.00322521	0.00102269	0.00542437	0.000775805	0.000994429	0.00053403	0.00180718	0.000690887
0.00114065	0.000478152	0.00101126	0.000385528	0.00279405	0.00123594	0.00790574	0.000598403	0.00135994	0.00078957	0.00120821	0.000835791
0.000626503	0.000673902	0.000693516	0.000525642	0.00288106	0.000825804	0.00455607	0.000618934	0.0026847	0.00111449	0.00168874	0.000591582
0.000952099	0.000699306	0.00065185	0.000476377	0.0022295	0.000956821	0.00563294	0.00107492	0.00249546	0.000541919	0.00311772	0.00071014
0.000613482	0.000528056	0.000526506	0.000396894	0.0061493	0.0010045	0.00901658	0.000990316	0.00177824	0.000595221	0.00191682	0.000629811
0.001235	0.000694563	0.000969238	0.000534385	0.000729306	0.000682261	0.00506048	0.000870292	0.00173495	0.000728171	0.0025763	0.000685745
0.00073785	0.000563442	0.000860599	0.000502588	0.00501818	0.000943434	0.00712253	0.000842859	0.00159269	0.00067124	0.00130217	0.000552072
0.00122109	0.00128595	0.000449883	0.000646761	0.00149915	0.000934892	0.00302256	0.0011138	0.00103754	0.000586693	0.0033539	0.000540014
0.0010066	0.000572832	0.000548789	0.00126805	0.000719559	0.000789373	0.00570319	0.000717808	0.00178618	0.00059875	0.00152115	0.000533355
0.000833039	0.000444118	0.000730256	0.00037427	0.00586467	0.000877673	0.00733779	0.00089741	0.0023088	0.000643496	0.00166465	0.000537788
0.00216028	0.000623523	0.000539215	0.000491981	0.00105402	0.000870446	0.00728185	0.000655157	0.00173156	0.000693325	0.00205158	0.000730643
0.000969303	0.000657067	0.000670741	0.000446715	0.00189514	0.000856527	0.00680249	0.000493667	0.0024147	0.000440898	0.00172326	0.000896145
0.000741995	0.000522524	0.000633025	0.000361896	0.00508437	0.000731953	0.003641	0.00053422	0.00072516	0.000920991	0.00207085	0.000401251
0.00169009	0.000636977	0.000706352	0.000352563	0.00447577	0.000852658	0.00637141	0.000685779	0.00169475	0.00068511	0.00262223	0.000801218
0.000564682	0.000797296	0.000903279	0.000515894	0.00208664	0.00069005	0.00474563	0.00107672	0.00276417	0.000771104	0.00125923	0.000574907
0.000987003	0.000951467	0.000729515	0.000472174	0.00475166	0.000577521	0.00302521	0.00133869	0.00194344	0.000628453	0.0028631	0.00111454
0.000980261	0.000685307	0.00157979	0.000576668	0.0038254	0.000565929	0.00298481	0.000810395	0.00226616	0.000761408	0.00211282	0.000712684
0.00120944	0.000901192	0.000591264	0.000857005	0.0072191	0.00117141	0.00260159	0.000464843	0.00196409	0.000745278	0.0030403	0.000896974
0.00061707	0.000872291	0.000520094	0.000574468	0.00132183	0.000998595	0.00373304	0.00109217	0.00116532	0.000680607	0.00143532	0.00064225
0.00100708	0.000795947	0.00165106	0.000427127	0.00344255	0.00106915	0.00278542	0.000711514	0.00112341	0.000902644	0.00197139	0.000623289
0.000897062	0.00092066	0.00112815	0.000526997	0.00494354	0.000851578	0.0042119	0.000516085	0.00104759	0.000625714	0.00165928	0.00175392
0.00263937	0.00103576	0.000431281	0.000384954	0.00391784	0.00150414	0.00143893	0.00173974	0.000828421	0.00101091	0.00194437	0.000622583
0.000860604	0.000878744	0.00081118	0.000437713	0.00342403	0.000872814	0.00439322	0.000847327	0.00252636	0.000826957	0.00309069	0.000462267
0.00089926	0.000662808	0.00121518	0.000363931	0.00120405	0.000559783	0.00421575	0.000810338	0.00153217	0.00050803	0.0014535	0.00130086
0.000940755	0.000818838	0.000741016	0.000522849	0.00127885	0.000721488	0.00423665	0.00049648	0.00188341	0.000817316	0.00247108	0.00101393
0.000764624	0.000522703	0.000769131	0.000766381	0.00208311	0.00107733	0.00632397	0.000896701	0.00148942	0.000866574	0.00252181	0.000912338
0.00142348	0.000506351	0.00067609	0.000615749	0.00258628	0.000529713	0.00690849	0.000669125	0.00202782	0.000559631	0.00182	0.00144475
0.000657369	0.000739853	0.000599012	0.000458858	0.00210194	0.00130514	0.00318678	0.00106784	0.00380557	0.000663584	0.00184366	0.000645396
0.000849995	0.000694669	0.000495446	0.000417058	0.00283086	0.000795607	0.00479051	0.000870098	0.00202028	0.000518937	0.00215333	0.00130601
0.000766637	0.000537553	0.000960536	0.000380068	0.00222207	0.000695454	0.0054429	0.00084358	0.00104478	0.000595526	0.00226391	0.000816576
0.000690332	0.000671273	0.00123982	0.000410557	0.00194576	0.000938514	0.00314071	0.000693369	0.000719027	0.000755461	0.00160525	0.000491511
0.000845544	0.000680119	0.00109891	0.000368797	0.00410916	0.0010567	0.00280688	0.00134176	0.00178174	0.000879862	0.00223696	0.00056077
0.000956429	0.000606228	0.000583919	0.000468965	0.00118905	0.000839877	0.00677632	0.000540416	0.00245075	0.000777963	0.0027568	0.000499331
0.000729342	0.000487288	0.000962229	0.000429667	0.00462002	0.000611868	0.00562436	0.000754338	0.00212764	0.000918383	0.00267732	0.000810503
0.000995245	0.000704241	0.000737853	0.000516398	0.00492655	0.000709144	0.0044915	0.000830614	0.00190714	0.000962261	0.00132057	0.000485181
0.000706661	0.000459559	0.00050941	0.000398095	0.00116022	0.000871861	0.00282625	0.00038487	0.00184824	0.000629472	0.00236337	0.00052506
0.000869322	0.000411161	0.000828248	0.000423189	0.00686028	0.000798225	0.0047292	0.000756273	0.00122101	0.000758244	0.00116072	0.000657492
0.000649191	0.0011012	0.000616847	0.000401461	0.00735621	0.00121551	0.00227042	0.000815542	0.00218489	0.000972698	0.00268971	0.00060219
0.000647214	0.000732866	0.00101349	0.000511897	0.00608106	0.000935562	0.00813475	0.000658589	0.00191865	0.00102848	0.00174414	0.000918963
0.000944833	0.000426315	0.00092077	0.000509529	0.00448553	0.001179	0.00687718	0.00108542	0.00165782	0.000569972	0.00153916	0.00103897
0.000689419	0.00130557	0.000953116	0.000372356	0.00210071	0.000744933	0.00836421	0.00052924	0.00171717	0.000610802	0.00251116	0.000449783
0.00149564	0.000466657	0.00114829	0.000366475	0.00233629	0.00104342	0.00500168	0.000554336	0.000677798	0.000536963	0.00219411	0.000493581
0.000934407	0.000545413	0.00123167	0.000481568	0.0012457	0.000637458	0.00780061	0.000430484	0.000998874	0.000598904	0.00166703	0.000702942
0.000659805	0.000664639	0.000560862	0.000402703	0.00247664	0.00103885	0.00466193	0.000998237	0.00245245	0.000620444	0.00278349	0.000553094
0.000555461	0.00109062	0.000770267	0.000434815	0.00306434	0.00120413	0.00641847	0.000452518	0.000724718	0.000713155	0.00150732	0.000658061
0.0012414	0.00134018	0.000780715	0.000609629	0.00464833	0.00059194	0.0019693	0.00103609	0.00086659	0.00041727	0.00132452	0.000633249
0.000932689	0.000620837	0.00181321	0.000420346	0.00194763	0.00176988	0.00161106	0.000651851	0.00107886	0.000726813	0.0017894	0.000604954
0.000602138	0.000587699	0.0010843	0.00054454	0.0037816	0.000663017	0.00301098	0.000508422	0.00097225	0.000814262	0.00171521	0.000512958
0.00107529	0.0012771	0.000451279	0.000402029	0.00404303	0.000542846	0.00517081	0.00053289	0.00109653	0.000749917	0.00240255	0.000441023
0.00107765	0.000449304	0.00140032	0.000574593	0.00350093	0.00101701	0.00347942	0.000975959	0.00318076	0.000795344	0.0032798	0.000453762
0.000512231	0.00120665	0.000794128	0.000419082	0.0015004	0.000631693	0.00534264	0.000943721	0.00104619	0.000627167	0.0027575	0.00115038
0.000697906	0.00124731	0.00168535	0.000435438	0.0034178	0.000700306	0.00757487	0.000756175	0.00119475	0.000558781	0.00160762	0.000982273
0.00146898	0.000583824	0.00104874	0.00056219	0.0036028	0.000924386	0.00512038	0.000547796	0.00217197	0.000750417	0.00376118	0.000682412
0.00081008	0.000571973	0.00126078	0.000346884	0.00264819	0.00073217	0.00707149	0.000799128	0.00167899	0.00047157	0.00325523	0.000495405
0.000844055	0.000514234	0.00099017	0.000413341	0.0081898	0.0013302	0.00364057	0.000654356	0.000899174	0.000625694	0.0019335	0.000654634
0.000659705	0.000757806	0.000935381	0.000406256	0.00278595	0.000905525	0.00642713	0.000870744	0.00291569	0.000542142	0.00135095	0.000659532
0.000746379	0.000711355	0.000814178	0.000453827	0.00550734	0.000620849	0.00717888	0.000822148	0.00139279	0.000464648	0.00149751	0.000724213
0.00107475	0.00104507	0.000975137	0.000627095	0.0036056	0.000469779	0.00513234	0.000672247	0.000897341	0.000644965	0.00267399	0.001378
0.000874912	0.000462221	0.000747681	0.000514455	0.00257836	0.00105864	0.00818681	0.000728741	0.00239999	0.000389279	0.00115699	0.000818013
0.000990529	0.00056037	0.00131697	0.00146122	0.00265566	0.00089439	0.00300068	0.000701287	0.000714679	0.000689262	0.000932378	0.000676917
0.000896836	0.000735123	0.000706562	0.000495177	0.00277444	0.000936531	0.00298314	0.000802266	0.00155885	0.000502113	0.0018765	0.000563709
0.00106232	0.000508647	0.000992839	0.000384872	0.00476847	0.000706259	0.00724295	0.000751984	0.00104129	0.00059101	0.00287845	0.00064021
0.000558148	0.000480685	0.000790326	0.000529049	0.00627029	0.000620866	0.00596685	0.000832562	0.000988474	0.000610236	0.00123994	0.000553834
0.000779877	0.000570354	0.000977156	0.00047356	0.00298246	0.000741613	0.0127113	0.00076712	0.00299132	0.00053856	0.00133931	0.000801771
0.000913387	0.000471462	0.000818608	0.000535087	0.00549999	0.00110438	0.0087057	0.000533114	0.000994295	0.00051097	0.00254794	0.000649206
0.000669582	0.000524649	0.000749429	0.000757474	0.00263194	0.000976954	0.0080118	0.000684357	0.000915669	0.000688515	0.00237414	0.000613107
0.000729606	0.0005023	0.00119231	0.000473771	0.00376474	0.000437374	0.00412663	0.000667658	0.00124086	0.00149157	0.00242824	0.000628676
0.000808158	0.000690993	0.00101364	0.000528438	0.00252098	0.000679386	0.00398941	0.000698447	0.000987296	0.000659145	0.00238282	0.000493213
0.000636556	0.0006204	0.000791424	0.000380219	0.00309343	0.000486507	0.00344383	0.000913471	0.0013812	0.00058998	0.00279283	0.000603975
0.000567692	0.000517911	0.000565349	0.000676942	0.00356017	0.00058088	0.00860979	0.000815387	0.00249299	0.000702861	0.0020373	0.00125981
0.000657634	0.000417035	0.00089983	0.000393296	0.00224006	0.000651301	0.00605696	0.000487234	0.00119441	0.000406106	0.000992101	0.00049318
0.000749703	0.000829768	0.000738114	0.000321734	0.00424126	0.00087282	0.0062264	0.00051348	0.00205291	0.00058408	0.00146637	0.000530805
0.00048581	0.00054794	0.00104179	0.000786648	0.00121241	0.000850112	0.0111288	0.000774163	0.00142245	0.00174795	0.00130051	0.000778912
0.000695617	0.000523564	0.00133233	0.000357343	0.00158027	0.000748132	0.00596147	0.000737103	0.00146817	0.000687299	0.00172587	0.000507606
0.000902546	0.000480297	0.000643505	0.000392923	0.00709138	0.000830603	0.00285718	0.000602229	0.00123726	0.00079889	0.00145224	0.000566689
0.000744884	0.000514234	0.00157426	0.000448996	0.00373874	0.000875206	0.00624696	0.000351413	0.00199988	0.000575689	0.00168099	0.000766511
0.000760154	0.000398475	0.000807763	0.000460887	0.00452762	0.000779998	0.00623519	0.00037292	0.00142225	0.000530655	0.00102144	0.000569205
0.000996727	0.000757898	0.000450955	0.000651552	0.00946981	0.000865754	0.00330951	0.000556454	0.00130466	0.000616894	0.0032206	0.00073004
0.000864228	0.000729798	0.000662481	0.000541308	0.00436555	0.000843586	0.00700101	0.000872042	0.000908812	0.00058317	0.00153153	0.000724764
0.000428484	0.000437664	0.00105602	0.000436457	0.00325398	0.000817992	0.00618489	0.00034335	0.00234873	0.00136747	0.00170578	0.000437352
0.00121978	0.000634012	0.000940702	0.000794442	0.00746197	0.000847706	0.00374167	0.000765428	0.00206717	0.000635202	0.00109362	0.000540037
0.000643937	0.000494522	0.00101637	0.000644512	0.00457762	0.001004	0.0050973	0.000665939	0.00132298	0.00085872	0.00160272	0.000566521
0.00049062	0.000607353	0.000853961	0.000562704	0.0022743	0.000814859	0.00507441	0.00079649	0.00203206	0.000969739	0.00201706	0.000570237
0.00103928	0.000375709	0.000887767	0.000792607	0.00145638	0.000874653	0.0050894	0.000788789	0.00176352	0.000521254	0.000929013	0.000573007
0.000939433	0.000589454	0.000730067	0.000685311	0.00334325	0.00120821	0.00529169	0.0012251	0.00241469	0.000504216	0.00110012	0.000752327
0.000752482	0.000595888	0.000796281	0.000610622	0.00138866	0.00081088	0.00943215	0.000739903	0.00206965	0.000707794	0.00182509	0.00057654
0.000588526	0.00076217	0.000890144	0.000741527	0.00245216	0.000860662	0.00402564	0.00126545	0.00101657	0.000711401	0.000920412	0.000499998
0.000755249	0.000465462	0.000656423	0.000699689	0.00264353	0.00083169	0.00463079	0.000633922	0.00238579	0.000534005	0.00159599	0.000872939
0.000700199	0.000458689	0.000727683	0.000510622	0.0046406	0.000650955	0.00237194	0.000972654	0.00211044	0.000550274	0.0012031	0.000850702
0.000743329	0.000365611	0.000908009	0.000705737	0.00620247	0.000728422	0.0047286	0.000561754	0.0016758	0.000499096	0.000981336	0.00163585
0.000779271	0.000516907	0.00100316	0.000336132	0.00251931	0.000615749	0.00688593	0.00094939	0.00171029	0.000572533	0.00117027	0.00160337
0.000619091	0.000655262	0.00163599	0.000503245	0.00262324	0.00136655	0.00710344	0.000722919	0.00203385	0.00058182	0.000971701	0.000533193
0.000501697	0.000704298	0.000525727	0.000434917	0.00222999	0.000632678	0.00843487	0.00090639	0.00112228	0.000860747	0.00344179	0.000669284
0.000806382	0.000916202	0.000827771	0.000498226	0.0112524	0.000873567	0.00259206	0.000954138	0.00168481	0.000474491	0.00289694	0.000731504
0.00071697	0.00112376	0.00100457	0.000638702	0.0075977	0.000928424	0.00161465	0.00102511	0.00128399	0.000399318	0.00291234	0.000685751
0.000799622	0.000696243	0.00137156	0.000423175	0.00687943	0.00109621	0.00807633	0.000816882	0.000883604	0.000584873	0.00256063	0.000920783
0.000667423	0.000644614	0.000695279	0.000396037	0.0023647	0.000882492	0.00659664	0.00110795	0.00133999	0.000678287	0.00185822	0.000777727
0.00056698	0.000988749	0.000569897	0.000413549	0.00484181	0.00072966	0.00699667	0.000538839	0.00179773	0.000553051	0.00154416	0.000818659
0.000995681	0.000917737	0.000465191	0.000625673	0.00339329	0.000715754	0.00216878	0.000676584	0.00137888	0.000660202	0.00358071	0.000679321
0.000827954	0.000806352	0.000534387	0.000752746	0.00573494	0.000826403	0.00295605	0.000798825	0.00122117	0.000941577	0.00271337	0.000474493
0.000954035	0.000364381	0.000572329	0.000363937	0.00396598	0.000640604	0.00858562	0.00067336	0.00110261	0.000552076	0.00536772	0.000877049
0.0021593	0.000590052	0.000988903	0.000572391	0.00233034	0.00152128	0.0112512	0.00246029	0.00169011	0.000584562	0.00320575	0.000477648
0.00135271	0.00106057	0.00101103	0.000687444	0.00194586	0.000892478	0.0103829	0.000508606	0.00189864	0.000724671	0.00308167	0.000614115
0.000448493	0.000806469	0.000642168	0.000424295	0.00170702	0.000721159	0.00543032	0.000761603	0.00109324	0.000640809	0.0015059	0.00100931
0.00297412	0.00100675	0.00067978	0.000635144	0.00586164	0.000933439	0.00833557	0.000448094	0.00138058	0.000559736	0.00192885	0.000526087
0.000643247	0.000560502	0.00119034	0.00121829	0.00275445	0.000870865	0.00524546	0.00140731	0.00175478	0.00057626	0.000956406	0.000512177
0.00190518	0.000619816	0.00113746	0.000449742	0.0214231	0.000988318	0.00328883	0.00121851	0.00154845	0.000552756	0.00243647	0.000618235
0.000639715	0.000655167	0.000584002	0.000583679	0.00416032	0.000648419	0.00563399	0.00100359	0.00176885	0.000676203	0.00253642	0.000678516
0.00100473	0.000694397	0.000728392	0.000520308	0.00520827	0.00104109	0.0051285	0.000802033	0.00195873	0.000670999	0.00152103	0.000863682
0.000636667	0.000582944	0.000552351	0.000393396	0.00122058	0.000569306	0.00556352	0.000596151	0.0020208	0.000667762	0.00217066	0.00135466
0.000766689	0.000769015	0.000898026	0.00037438	0.00329661	0.000827234	0.00747108	0.000673713	0.00122528	0.000768223	0.00116324	0.000751588
0.000683257	0.000663738	0.000493473	0.000465003	0.0285867	0.000925473	0.00375576	0.000976199	0.0022396	0.000449134	0.00378205	0.00969945
0.000931628	0.000527366	0.000824076	0.000530228	0.00411695	0.000765306	0.000938786	0.000745428	0.00209558	0.000709185	0.00235824	0.0140894
0.00103929	0.00085676	0.00182665	0.0005872	0.00163187	0.00115681	0.00508126	0.000821313	0.00158319	0.000402125	0.00132994	0.00135076
0.00115215	0.000662402	0.00084409	0.000644955	0.00368727	0.000688743	0.00267171	0.000896443	0.00135997	0.000406232	0.00210973	0.000602481
0.00143201	0.000791118	0.00136081	0.000675561	0.00273813	0.000815702	0.00540855	0.000889397	0.00123131	0.0012509	0.00203234	0.000655195
0.000734499	0.000414056	0.00172837	0.000431175	0.0028955	0.000930694	0.00478286	0.000942696	0.00200771	0.000578793	0.0021337	0.00079222
0.00117625	0.000459131	0.000886712	0.000427447	0.00522169	0.000488825	0.00567259	0.000531431	0.00226437	0.000395004	0.00144875	0.000483122
0.000666369	0.000750298	0.000792262	0.000570872	0.00284461	0.00105706	0.00337469	0.00137559	0.00244904	0.000857864	0.00309957	0.00109139
0.00120894	0.000761549	0.00149907	0.000589675	0.0036936	0.000599324	0.00834773	0.000948058	0.000744409	0.000727711	0.0023844	0.00142305
0.00122827	0.000486772	0.000725379	0.000443819	0.00234154	0.00086833	0.00355079	0.000901428	0.00228698	0.000942092	0.00157097	0.000615846
0.000709272	0.000522291	0.00205395	0.00072543	0.0038634	0.00107266	0.00402101	0.000917617	0.00127563	0.000714726	0.00342317	0.000732306
0.000724186	0.00062862	0.00107795	0.000536727	0.00206143	0.000998075	0.00508801	0.0012858	0.00151731	0.000587674	0.00128905	0.000443187
0.000597684	0.000551722	0.00100024	0.000995843	0.00167228	0.00111054	0.00390978	0.00096758	0.00143556	0.000999257	0.00340939	0.00100193
0.000729772	0.000536291	0.0010178	0.000636377	0.00793172	0.000864085	0.00295704	0.000598969	0.00136755	0.00108314	0.00163526	0.000663002
0.00146641	0.000822374	0.00118399	0.00046449	0.00359471	0.000836347	0.00618161	0.000548783	0.000892721	0.000740852	0.00200723	0.00154163
0.000751305	0.000881825	0.000803739	0.000655218	0.00304972	0.000810382	0.00574778	0.000693729	0.00243797	0.000897575	0.00302189	0.000716968
0.000986695	0.000538548	0.00112024	0.000533399	0.0082561	0.000411733	0.00853745	0.000672955	0.00105311	0.000685311	0.00101688	0.000689336
0.000596082	0.000534937	0.000753184	0.000397678	0.00466713	0.000873854	0.0071121	0.000784698	0.00107919	0.000684213	0.00189063	0.000698258
0.000966665	0.000521557	0.00165225	0.000498158	0.00391489	0.00105608	0.00815658	0.000840741	0.00116065	0.00105183	0.00221011	0.000480628
0.000714644	0.000686057	0.000713344	0.000754462	0.00547504	0.000876819	0.00795534	0.00110311	0.00104825	0.000977291	0.00231163	0.00061209
0.00135989	0.000462128	0.00162827	0.000695903	0.0079447	0.000876124	0.00398447	0.000918117	0.00189355	0.000536964	0.00249477	0.000791724
0.000780735	0.000567741	0.00121127	0.000688228	0.00822024	0.000453865	0.00580794	0.000983139	0.000969197	0.00060495	0.00243702	0.000595013
0.000812244	0.000441173	0.000667272	0.000516833	0.00289154	0.000863688	0.00737755	0.00121764	0.00161457	0.000768525	0.00217411	0.000640528
0.0007319	0.000611926	0.00131923	0.000380528	0.00184194	0.000548469	0.00258698	0.00070328	0.000933074	0.00161225	0.00151936	0.000455991
0.0007701	0.000704123	0.00102099	0.000549811	0.0036884	0.000714112	0.00718952	0.000778031	0.0021631	0.000760847	0.00157689	0.000563382
0.00122124	0.000416046	0.00101726	0.000685143	0.00296841	0.000770325	0.00507508	0.00121499	0.00122321	0.000712456	0.00351907	0.000536498
0.000959922	0.000499717	0.000668563	0.000700574	0.000910971	0.00109637	0.00205757	0.00079029	0.00132739	0.000989362	0.00193968	0.00052463
0.00140158	0.00121123	0.000482723	0.000547983	0.00340974	0.00124122	0.00579508	0.000567647	0.000742558	0.000867612	0.00101211	0.00102283
0.00179205	0.000836603	0.000786741	0.000518493	0.00104115	0.000676925	0.00728289	0.00107978	0.00210803	0.000946508	0.00234742	0.000628929
0.0017489	0.000508061	0.000828369	0.000689385	0.0034979	0.000584551	0.00883458	0.000931508	0.000996253	0.000736226	0.00131959	0.000638548
0.00101559	0.000511761	0.000998698	0.00054889	0.00613691	0.000918423	0.0079017	0.0011619	0.000879401	0.000762997	0.000975071	0.00082837
0.0014137	0.00039894	0.00091031	0.000370826	0.00563946	0.000846832	0.00470906	0.000543804	0.001421	0.00128096	0.00239623	0.000710847
0.000883821	0.000601019	0.000992148	0.00073008	0.00658215	0.00132817	0.00739661	0.00052591	0.00196992	0.00132113	0.00105769	0.00108376
0.000714784	0.000601725	0.000930942	0.000675039	0.00390843	0.000879993	0.00513854	0.000695005	0.000911113	0.00046922	0.00275656	0.00100257
0.00123934	0.000847776	0.000905489	0.000458276	0.00510145	0.0013352	0.00607292	0.000635171	0.00127286	0.00143819	0.00156528	0.000663653
0.00112133	0.00068199	0.00143885	0.000796993	0.00382006	0.00126501	0.00759747	0.00108712	0.00173851	0.00067959	0.0016499	0.000621306
0.000545968	0.000969245	0.000869021	0.000319821	0.00089738	0.000833103	0.00455457	0.00122821	0.0012134	0.00137993	0.00378148	0.000643606
0.000779979	0.000676628	0.000497746	0.000424384	0.00296844	0.000823392	0.00202335	0.00110323	0.0012848	0.000557784	0.00311983	0.000617319
0.000565293	0.000480342	0.000738593	0.000633872	0.0021283	0.00098227	0.00645286	0.000831893	0.000859547	0.000944195	0.00202566	0.000763652
0.000610317	0.000657476	0.000577218	0.000428871	0.00105336	0.000869169	0.00729821	0.0223672	0.00220014	0.000777488	0.00283874	0.000552019
0.000679236	0.000507547	0.000598605	0.000682311	0.00132567	0.000659148	0.00339252	0.00105344	0.00148165	0.000526836	0.00108722	0.000483774
0.00052521	0.000496686	0.000536573	0.000471827	0.0395394	0.00167502	0.00374926	0.00157253	0.00097601	0.000432529	0.00169978	0.000642874
0.000871502	0.000620551	0.000713657	0.000526599	0.0018869	0.000754644	0.00538555	0.000880094	0.00141593	0.000704388	0.00301508	0.000548024
0.0016777	0.00057052	0.000624304	0.000447656	0.00523897	0.00107158	0.00750485	0.000755038	0.00077247	0.000449473	0.00275243	0.000489091
0.00101521	0.000479127	0.000748973	0.000437694	0.00104939	0.00087949	0.00585879	0.000755658	0.000814291	0.00106614	0.00216048	0.000622864
0.00065344	0.000477287	0.000772014	0.000488967	0.00312838	0.00113058	0.00458123	0.0004894	0.0018048	0.000540188	0.00267384	0.000634742
0.000482402	0.000765497	0.00069498	0.000468448	0.00327204	0.000838895	0.00342666	0.000699681	0.00187369	0.000998702	0.00166986	0.000668865
0.000757197	0.000438194	0.000674913	0.000351583	0.004503	0.000669188	0.00311825	0.000628616	0.00195362	0.000791897	0.00148794	0.000626279
0.00075755	0.000438994	0.00088912	0.000531426	0.00196126	0.000847611	0.00678813	0.000760281	0.000889843	0.000565833	0.00183996	0.000541387
0.000688444	0.00052335	0.00062032	0.00046688	0.00316794	0.0008219	0.00435693	0.000848061	0.00160286	0.000574379	0.00289376	0.000428428
0.000683496	0.000476843	0.000751492	0.000413912	0.00433066	0.000744451	0.00794629	0.000460134	0.00192926	0.000690601	0.00224867	0.000949145
0.00117611	0.000789616	0.000769574	0.000459797	0.00529423	0.00105109	0.00528887	0.000510578	0.00208361	0.0106787	0.00196111	0.000590852
0.000588368	0.000442079	0.000707167	0.00073963	0.00671972	0.000839671	0.00429036	0.000829913	0.00112762	0.000612947	0.00387103	0.00156053
0.000533455	0.000367852	0.00102495	0.000458752	0.00292241	0.00113216	0.00590157	0.000594435	0.00150428	0.000561548	0.00111867	0.000470525
0.000793106	0.000390799	0.000712547	0.00104487	0.00343619	0.00117842	0.00558982	0.000440961	0.00175334	0.000736663	0.00258349	0.000482765
0.000700781	0.00112836	0.00079468	0.000320532	0.0104924	0.000570317	0.0052608	0.00075268	0.00356946	0.00068683	0.00272022	0.000489423
0.000754595	0.000962237	0.000898279	0.000501422	0.00321788	0.000614637	0.00592026	0.000866883	0.00144054	0.000506482	0.00066795	0.0013298
0.000677126	0.000733374	0.00101772	0.000372201	0.00541606	0.00068724	0.00519789	0.000778691	0.0014502	0.000713584	0.00298671	0.000504492
0.000499212	0.00051327	0.00070952	0.00061124	0.00437306	0.00128013	0.00382098	0.000831514	0.00157109	0.000655874	0.00249799	0.00122327
0.000895486	0.000882408	0.00128415	0.000504078	0.0124164	0.000667087	0.00471185	0.000592302	0.00120847	0.000642593	0.00152348	0.000577944
0.00120173	0.000512484	0.00129367	0.000893882	0.0082551	0.000925212	0.00624364	0.000739662	0.00111787	0.000644915	0.00175604	0.000839198
0.000491614	0.00125057	0.000662555	0.000466186	0.00226524	0.000694985	0.00563317	0.0011171	0.00119213	0.00098941	0.00204036	0.000439513
0.000666565	0.000684365	0.00108418	0.000483356	0.00459903	0.000656786	0.00640395	0.000603554	0.0012937	0.000807419	0.00158668	0.000661498
0.0005879	0.000613113	0.000837058	0.000341537	0.00540525	0.000755429	0.00232329	0.000814345	0.00301149	0.000742379	0.0018953	0.000705944
0.000574239	0.000462743	0.000895423	0.000504024	0.00502209	0.000981545	0.0060919	0.000460094	0.00127202	0.000867891	0.00201912	0.000459278
0.000867015	0.000586464	0.000845075	0.000602964	0.0054421	0.000773056	0.00481293	0.000627038	0.00175773	0.000620214	0.00260413	0.000408589
0.000667185	0.000423381	0.000781771	0.000451031	0.00325331	0.000810526	0.0099597	0.000652363	0.00161501	0.000452487	0.0026252	0.000899068
0.00108308	0.000680328	0.00141894	0.000479853	0.00200708	0.000984107	0.00702723	0.000574629	0.00118594	0.000776077	0.00253885	0.000799317
0.000431561	0.000619312	0.00232687	0.000417888	0.00547577	0.000375688	0.00533833	0.000673178	0.000854295	0.000839748	0.00170612	0.000649507
0.000791535	0.000514949	0.000837034	0.00040418	0.00667296	0.00101068	0.00325385	0.00076899	0.000918353	0.000561902	0.00339316	0.000762863
0.00054808	0.000504494	0.000969477	0.000509538	0.0094708	0.00174537	0.00748682	0.000727312	0.00118204	0.00281853	0.00289291	0.000502446
0.000765962	0.000378222	0.00117974	0.000388041	0.0020584	0.00124461	0.00849428	0.000551877	0.00089404	0.000847039	0.00125946	0.000562275
0.000400256	0.000493919	0.000658032	0.00045771	0.00381222	0.000614054	0.00389361	0.000764332	0.000963591	0.000600657	0.00220034	0.000741728
0.000806579	0.0014444	0.0013958	0.000835184	0.00286674	0.00101325	0.00883872	0.000614289	0.00190836	0.000617111	0.0087074	0.000831518
0.000519743	0.000827865	0.000824193	0.000432888	0.00206963	0.000977052	0.00351577	0.00103622	0.00198036	0.000703486	0.00181775	0.0005492
0.000824334	0.000978713	0.00201575	0.00034423	0.00225153	0.000896709	0.00419988	0.000490162	0.00159966	0.000670143	0.0026759	0.000605034
0.000765933	0.000565554	0.000758685	0.000460366	0.00521982	0.000958813	0.00378914	0.000963245	0.00125969	0.000798379	0.00194914	0.00125431
0.000653355	0.000514126	0.000711343	0.000694774	0.00203971	0.0005992	0.00293976	0.0010626	0.00173105	0.000678366	0.0018941	0.000869504
0.000942734	0.000520455	0.000794845	0.000478743	0.00466374	0.000567172	0.00314041	0.000833669	0.00110817	0.00100151	0.00257425	0.000900365
0.00132961	0.00055191	0.00205462	0.000509122	0.00158851	0.000643699	0.00708286	0.000802542	0.00149099	0.000851668	0.00176674	0.000697726
0.00105222	0.000561545	0.000547395	0.000619613	0.00359034	0.000599115	0.00368998	0.0014507	0.00232887	0.000743493	0.00161684	0.000625032
0.00106209	0.00106884	0.00234302	0.000369342	0.000717236	0.000720013	0.00106356	0.00082219	0.00233617	0.000630879	0.00262346	0.000423779
0.000525197	0.000413561	0.00077255	0.000438285	0.00249703	0.000446517	0.00392696	0.000701572	0.00133009	0.000577947	0.00243756	0.000732792
0.000491971	0.000609428	0.000843652	0.000461643	0.00327552	0.000520963	0.00212388	0.00134638	0.00233414	0.000809938	0.00196608	0.000573354
0.000468618	0.000615193	0.00122126	0.000449587	0.00524349	0.000545703	0.00534366	0.000796494	0.0015684	0.000817447	0.00163532	0.000726557
0.00103094	0.000806381	0.000609697	0.000448413	0.00668978	0.000720414	0.00520246	0.000801577	0.00187546	0.000688277	0.00235597	0.000485882
0.00053042	0.000573639	0.00083011	0.00047197	0.0100709	0.000496324	0.00799311	0.0016328	0.00119335	0.000794059	0.0013703	0.000475313
0.000512823	0.000474944	0.000986844	0.000496747	0.00343476	0.00112091	0.00489461	0.000581776	0.000770844	0.00088382	0.00173789	0.00048451
0.000805171	0.000714028	0.000886495	0.000446959	0.00398936	0.000742503	0.00749127	0.00102998	0.00198644	0.000594226	0.00175281	0.000799463
0.000565929	0.000450251	0.00136667	0.000511028	0.00323562	0.00125206	0.00657175	0.00110318	0.0012207	0.000596532	0.00175752	0.000578107
0.000987359	0.000508529	0.000808819	0.000386738	0.003956	0.000647946	0.00643486	0.000803463	0.000864779	0.000792053	0.00218181	0.000807516
[truncated: 4,222 more rows]

## Sheet: HCC44 AHR
DMSO	DMSO + P7i	Tapinarof	Tapinarof + PARP7i	TAK243	Tak243 + P7i	TAPi + Tak243	TAPi + Tak243 + P7i	MG132	MG132 + P7i	MG132 + Tapi	MG132 + Tapi + P7i
0.00851764	0.00690858	0.00446361	0.00645786	0.013635	0.0108686	0.0104872	0.00690534	0.00628567	0.00543598	0.00478863	0.00695649
0.0104693	0.0110019	0.00333652	0.00440408	0.0132291	0.00967204	0.00890534	0.00588345	0.00734134	0.00864152	0.00465642	0.00441868
0.0145786	0.00565021	0.00377714	0.00742805	0.0152111	0.00628547	0.00847769	0.0120435	0.0151827	0.0060801	0.00962407	0.00688163
0.00764007	0.0154652	0.00468375	0.00588621	0.0199944	0.0141512	0.00897498	0.00558195	0.00435736	0.00842452	0.00461143	0.00738179
0.00713048	0.00724521	0.00332211	0.00729027	0.0172258	0.00890445	0.00859556	0.00671391	0.00779969	0.0200485	0.0115168	0.00773671
0.00605304	0.0079277	0.00337069	0.00438114	0.00855518	0.0113014	0.00556885	0.0107471	0.00874217	0.00553459	0.00601686	0.00847793
0.00530813	0.0080151	0.00469168	0.0106354	0.0213528	0.00488039	0.00878528	0.00741448	0.0138377	0.00656025	0.0043319	0.00588534
0.00524235	0.00577663	0.0031296	0.00571884	0.0193328	0.00831956	0.00708544	0.00393337	0.0152728	0.0101539	0.00367401	0.0175719
0.00722248	0.0105519	0.00363204	0.00679928	0.010588	0.00795366	0.0068517	0.00957044	0.0110639	0.00609125	0.00354186	0.00717782
0.00822777	0.00869132	0.00385448	0.00484543	0.0139887	0.0114575	0.0106847	0.00642434	0.00707948	0.0120511	0.00557284	0.00879135
0.00518721	0.00443245	0.00400366	0.00659781	0.00700787	0.0154751	0.00710498	0.00795268	0.00669186	0.00996436	0.00619775	0.00540692
0.00833358	0.00498576	0.00488587	0.00490256	0.00825142	0.00833429	0.00648795	0.00728298	0.00951721	0.0126283	0.00484257	0.00761363
0.0059713	0.0070487	0.00414782	0.00428937	0.0125431	0.0214496	0.00606867	0.00881433	0.0107463	0.0137351	0.0086943	0.00546807
0.00834624	0.00584752	0.00360972	0.00528278	0.00644158	0.0247545	0.00815686	0.0146211	0.0184239	0.00659412	0.00434819	0.00627345
0.00620644	0.00686423	0.00479045	0.00589568	0.00785229	0.00889801	0.00709952	0.00655464	0.0108129	0.0167984	0.00488753	0.00605778
0.00699013	0.00629523	0.00296475	0.00587373	0.00955819	0.00548288	0.00721569	0.00852694	0.00793036	0.00653531	0.00341544	0.0149368
0.0137345	0.00887051	0.00340252	0.00780131	0.00721263	0.0111575	0.00912572	0.00480758	0.00882085	0.010493	0.00606745	0.0071444
0.00950026	0.00597801	0.0032603	0.00498877	0.00530238	0.00529454	0.0114872	0.00544961	0.0146853	0.0109958	0.00611089	0.00894541
0.00756016	0.00837364	0.00357217	0.00609503	0.00661485	0.0170925	0.00939347	0.00508219	0.0217446	0.0103767	0.00713556	0.0123393
0.00706085	0.0136057	0.00435389	0.00434697	0.00731164	0.010793	0.0144025	0.00428125	0.00975975	0.0343421	0.00465112	0.00879732
0.0106938	0.00763462	0.00387282	0.00600843	0.00999709	0.0108365	0.0101078	0.00501855	0.0121332	0.00784961	0.00430113	0.00597353
0.00736432	0.00406777	0.00495684	0.00395881	0.0109053	0.00705832	0.00765043	0.0046876	0.0139372	0.0217964	0.00402396	0.00440277
0.00639561	0.00706241	0.00408346	0.00449301	0.00766148	0.0139321	0.0124768	0.00423265	0.0180868	0.0100143	0.00557943	0.00977279
0.00752212	0.0144596	0.00513221	0.00517399	0.0108262	0.00554485	0.0184783	0.00626215	0.00822998	0.012073	0.00429508	0.0121369
0.00944871	0.00625691	0.00372625	0.00685471	0.0115463	0.0111982	0.00467267	0.0052877	0.00522894	0.0120011	0.00513084	0.00969374
0.00794878	0.00839287	0.00441439	0.00583186	0.00630516	0.00801057	0.00406878	0.00529679	0.00635125	0.00938761	0.00608342	0.00982553
0.00695634	0.00507652	0.00522602	0.00514257	0.00851172	0.0110585	0.00905813	0.00414552	0.00936595	0.00992989	0.0050577	0.00873279
0.00570002	0.00581261	0.00451502	0.00420095	0.00768253	0.00662155	0.0103758	0.005414	0.00866424	0.00676281	0.00491632	0.00623256
0.0102277	0.0144484	0.0038413	0.00586026	0.00681797	0.011725	0.0135929	0.00421388	0.00709411	0.00713331	0.00509325	0.00695372
0.00778781	0.00595788	0.00281433	0.003789	0.0069763	0.00570462	0.00581176	0.00799746	0.00875765	0.0103219	0.00518361	0.00719268
0.00605969	0.00785614	0.00346839	0.00530949	0.00858676	0.00891444	0.00570113	0.00736593	0.00962144	0.024133	0.0104098	0.00502641
0.00829193	0.00553955	0.00321438	0.00570049	0.0147537	0.0116861	0.00605293	0.00627632	0.0101659	0.0212364	0.00733157	0.0136913
0.00656427	0.00699109	0.00343504	0.00657389	0.00810327	0.0147016	0.00519977	0.00701961	0.0108936	0.0081123	0.00447435	0.00499665
0.0049426	0.00668082	0.00525751	0.00481047	0.00640176	0.0128211	0.00328799	0.00504174	0.00617295	0.00675882	0.00422673	0.00899453
0.0047468	0.0055236	0.00453883	0.00380339	0.00465479	0.0212451	0.00551347	0.00388053	0.011921	0.00681139	0.00468736	0.0081254
0.00986185	0.00432064	0.00398185	0.00517409	0.00666233	0.0105888	0.00467335	0.00938216	0.0088992	0.00652516	0.00718351	0.00798395
0.00535778	0.00576692	0.00333746	0.00602162	0.0100183	0.0180942	0.0101754	0.00616153	0.0078753	0.00685429	0.00469057	0.00720496
0.00742917	0.00728775	0.00584924	0.00462517	0.0102765	0.0257086	0.00671806	0.0054387	0.00937476	0.0201995	0.00506526	0.0076092
0.00977996	0.00672364	0.00413287	0.00647218	0.00972173	0.0294936	0.00581098	0.00343797	0.00545707	0.0101564	0.00580597	0.00839015
0.00581604	0.00563855	0.00672334	0.00687664	0.0141256	0.00908736	0.00756448	0.00516336	0.00837466	0.00565908	0.00431381	0.0074351
0.00917386	0.00585565	0.00521468	0.00413015	0.00442959	0.015426	0.00638814	0.00732106	0.0090881	0.00628915	0.00534089	0.00849725
0.00678123	0.00627899	0.00302693	0.00442679	0.00875655	0.00814185	0.00811752	0.0039356	0.00911439	0.00690908	0.00467909	0.0128827
0.0077742	0.0110669	0.00709864	0.00452917	0.0048229	0.0209234	0.0120307	0.00644161	0.00798118	0.00440317	0.00441379	0.00676525
0.00837749	0.0123653	0.0029424	0.00609881	0.00656944	0.00966307	0.00824983	0.00390866	0.0129753	0.0155885	0.0067394	0.0080384
0.00568663	0.00695958	0.00306867	0.00572276	0.0102424	0.00966921	0.00829565	0.00467311	0.0123211	0.00596779	0.00650111	0.00782104
0.0168747	0.00694276	0.00433277	0.0038121	0.00817299	0.0221482	0.00382685	0.00337329	0.00985399	0.0101383	0.00417484	0.00865755
0.0100357	0.0072234	0.0063976	0.00399562	0.0119415	0.00843554	0.00518324	0.0140134	0.00796543	0.0143935	0.00486869	0.0279838
0.00581932	0.00443074	0.0030557	0.00547236	0.0102135	0.00655157	0.00378235	0.00522668	0.0087559	0.019374	0.00584813	0.00623892
0.00880811	0.0141654	0.00323511	0.00337247	0.010088	0.00587148	0.0101537	0.00583468	0.00917557	0.0154034	0.00500952	0.0120182
0.00529741	0.00749392	0.00671333	0.00453761	0.00900204	0.0118984	0.0055277	0.003994	0.0154008	0.0106486	0.00482189	0.00659681
0.00720048	0.00566286	0.00652022	0.00586577	0.00825298	0.0198957	0.00466992	0.00466664	0.00623649	0.00549167	0.00488023	0.0133071
0.01047	0.00684111	0.00402534	0.00416218	0.00690099	0.0333524	0.00573203	0.0105991	0.00973806	0.0102276	0.00509078	0.00867377
0.00659605	0.00818137	0.00325712	0.00545037	0.00815721	0.0171263	0.00574095	0.00900074	0.012043	0.0101662	0.00421045	0.00534979
0.00671737	0.00531638	0.0038236	0.00458702	0.00662922	0.00573701	0.00540596	0.00816822	0.00987009	0.0105269	0.00405023	0.0118121
0.00923213	0.0062234	0.00369284	0.00981381	0.00521021	0.0247118	0.00422642	0.0040797	0.0116693	0.0121538	0.00406642	0.00644831
0.00710815	0.00476233	0.00352412	0.00587051	0.00876092	0.01986	0.00868378	0.00393269	0.00990173	0.0070255	0.00606121	0.00775199
0.0104127	0.00499001	0.004434	0.00500933	0.0147459	0.0123272	0.00566054	0.00724276	0.00569404	0.00979197	0.0049571	0.0141462
0.0136673	0.00630186	0.00397748	0.00577505	0.0100112	0.0111552	0.00447186	0.00807664	0.00892327	0.015425	0.0046313	0.00646765
0.00562565	0.00681629	0.00254316	0.0047581	0.0175029	0.0124951	0.00601327	0.0030826	0.00756355	0.0116313	0.00755202	0.0153706
0.00626083	0.00475676	0.00437094	0.0121377	0.00641231	0.00787777	0.00595253	0.00752044	0.00634061	0.0104565	0.00293636	0.00529375
0.00725288	0.00645058	0.00360657	0.00468999	0.0152241	0.0134577	0.00438908	0.00401009	0.00721231	0.0105015	0.00521315	0.00755239
0.00517909	0.00491459	0.00356616	0.0044067	0.0139241	0.0106647	0.00958546	0.00462483	0.00665091	0.0106934	0.00540244	0.00755726
0.00894719	0.00773643	0.00293882	0.00502538	0.00689408	0.00565366	0.0108029	0.00476609	0.00635206	0.00482185	0.00430285	0.0100012
0.0111433	0.00713007	0.00284145	0.00421586	0.00512617	0.0112415	0.00740391	0.00375351	0.00942671	0.00671545	0.00340659	0.00854729
0.00762792	0.00476134	0.00623742	0.00551829	0.0137777	0.0125167	0.00475885	0.00435403	0.00709833	0.0116277	0.00413942	0.00696627
0.0049398	0.00643651	0.00463207	0.00461022	0.00759607	0.0072226	0.0074426	0.00466621	0.00757475	0.00638566	0.00532877	0.00544863
0.0107142	0.00493314	0.00837836	0.00598051	0.00518125	0.00759525	0.00508693	0.00556393	0.00732444	0.0113312	0.0044412	0.00739772
0.0137982	0.0058546	0.00303502	0.00761498	0.00753715	0.0137503	0.00333996	0.00728246	0.00895948	0.005876	0.00519361	0.00564
0.00688433	0.00849822	0.00321853	0.00424809	0.00766981	0.0137835	0.010455	0.0116033	0.00510096	0.0183424	0.00494201	0.00950641
0.00628848	0.00721147	0.00295546	0.00663381	0.00488469	0.00761547	0.0173802	0.00382151	0.00788468	0.00641638	0.00415729	0.00711976
0.00566441	0.00461969	0.00441826	0.00508602	0.0122704	0.011384	0.00613686	0.00658436	0.00514869	0.00657783	0.00571879	0.0107507
0.00770902	0.0065767	0.0057012	0.00580249	0.00613988	0.0110242	0.00987403	0.00595424	0.00688005	0.00867024	0.00561948	0.00758887
0.0102245	0.0100138	0.0031111	0.00349806	0.00608589	0.0163588	0.00345665	0.00499121	0.00941605	0.00832863	0.00336879	0.00720846
0.00427785	0.00536656	0.00466153	0.00528168	0.00698963	0.0103287	0.0091262	0.00383369	0.00813542	0.0147299	0.00496423	0.00456795
0.00755258	0.00529275	0.00415294	0.00424003	0.00549158	0.026462	0.00433027	0.00638515	0.00776878	0.00680593	0.00237973	0.00547316
0.00834241	0.00726668	0.0030421	0.00464196	0.00658079	0.0136552	0.00471597	0.00458998	0.00741603	0.0199047	0.006183	0.0105501
0.00485448	0.0054002	0.00298414	0.00811896	0.00691577	0.0171358	0.0106142	0.011936	0.00512599	0.0227282	0.00448111	0.00879271
0.0092052	0.00781576	0.00360787	0.0061664	0.00589469	0.0115056	0.00763726	0.00385071	0.00618342	0.00553345	0.00398239	0.00905367
0.00490546	0.00784243	0.00366197	0.00426712	0.0111367	0.00763316	0.0117083	0.00522511	0.00998518	0.00727737	0.00228676	0.00762019
0.00886005	0.00900878	0.00235786	0.0049691	0.00976536	0.0197306	0.00409274	0.00443924	0.00721411	0.0102011	0.00990908	0.00431849
0.0052546	0.00599234	0.0034541	0.00479898	0.00724	0.0144638	0.00344234	0.00443326	0.0119215	0.0102755	0.00499745	0.00965628
0.00483753	0.00473196	0.00366604	0.00419456	0.0102861	0.00698418	0.00579059	0.0046181	0.00582156	0.012559	0.00469402	0.00995435
0.00495687	0.00496744	0.0037524	0.0048201	0.0127977	0.00742447	0.00655424	0.00750844	0.00985291	0.0128995	0.00521868	0.0068046
0.0109289	0.0129797	0.00340315	0.00518181	0.0056268	0.0160711	0.00846856	0.00484167	0.0115538	0.00575673	0.00408619	0.00821987
0.00741268	0.00587966	0.00475095	0.00515846	0.0121093	0.0103458	0.00975398	0.00564294	0.0142154	0.00751712	0.00670661	0.00511376
0.00885902	0.00655032	0.00416364	0.00584381	0.00901338	0.00781367	0.0122604	0.0049397	0.00920222	0.0139812	0.00490862	0.00474279
0.00932381	0.00628939	0.00538088	0.00538838	0.0106867	0.00746575	0.00698971	0.00279293	0.0123013	0.0110667	0.00345876	0.0150752
0.00712198	0.00478114	0.00414382	0.00545156	0.00457346	0.00374267	0.0105642	0.00640518	0.0139174	0.0301644	0.00363597	0.00507786
0.00519443	0.00724187	0.00227019	0.00466141	0.0086299	0.0170009	0.00948446	0.00568302	0.0067866	0.00900635	0.00350943	0.0121603
0.00983843	0.00570985	0.00369994	0.00526958	0.00612486	0.00928819	0.00669185	0.00542156	0.00665871	0.00799235	0.00464098	0.00404219
0.00974552	0.0170985	0.00376607	0.0106885	0.0144353	0.00860343	0.0122276	0.00616743	0.0123781	0.0148312	0.00575953	0.00967996
0.00803558	0.00495721	0.00426425	0.00346843	0.00875587	0.013238	0.00815881	0.00447649	0.0207179	0.0163196	0.00424452	0.00405553
0.00648256	0.00483933	0.00371071	0.00384355	0.0124879	0.00895674	0.00643822	0.00466463	0.0181021	0.00716338	0.00302902	0.00655312
0.00851983	0.00977858	0.0038063	0.00657523	0.00491529	0.00936372	0.00532304	0.00450075	0.0130484	0.0116252	0.0054613	0.0047206
0.0100891	0.00641636	0.00306114	0.00459819	0.0051605	0.0111416	0.00464213	0.00575679	0.00768477	0.0140022	0.00459172	0.0053707
0.0112015	0.0144368	0.00406595	0.00563207	0.00888623	0.0168518	0.00831469	0.00429577	0.00967007	0.00851639	0.00377104	0.00484518
0.00659789	0.00589623	0.00410015	0.00361485	0.0116604	0.0101953	0.00639139	0.00554092	0.0107488	0.0108475	0.00537868	0.00429169
0.00712977	0.00594911	0.00250113	0.00431242	0.00829688	0.00866746	0.00322477	0.00593771	0.0297791	0.021266	0.00433311	0.00396747
0.00696609	0.00519006	0.00513618	0.00405557	0.00488238	0.0279174	0.00544585	0.00402135	0.00934203	0.0061729	0.0033848	0.00884763
0.00753876	0.00908339	0.00372134	0.00542466	0.0103208	0.0070256	0.0054554	0.0102175	0.00795062	0.00696282	0.00468175	0.0104848
0.00494282	0.00503388	0.00468546	0.00503305	0.00746244	0.0176742	0.011012	0.011258	0.00834206	0.00879342	0.00552251	0.0167995
0.00970444	0.00484305	0.00405046	0.00685994	0.00801048	0.00904099	0.00500608	0.00520694	0.00596654	0.00691107	0.00609609	0.00747435
0.00746311	0.00503351	0.00378154	0.00595619	0.00335055	0.0183688	0.0058946	0.00765609	0.00835329	0.00928687	0.00527385	0.00519044
0.0173729	0.00463479	0.00421232	0.00401272	0.00619466	0.014976	0.00796292	0.00658348	0.0126808	0.00510221	0.00479712	0.00643356
0.00793899	0.00486393	0.00238602	0.0051601	0.00738067	0.00815023	0.00431759	0.0089846	0.00734751	0.00582073	0.00590461	0.0132149
0.0158173	0.00741957	0.00370548	0.0040926	0.00415365	0.0197979	0.00708389	0.00668706	0.00597541	0.00767517	0.00495684	0.0127518
0.00600985	0.0112079	0.00321997	0.00585218	0.00694332	0.0114344	0.00594435	0.00709824	0.00724129	0.00452687	0.00496194	0.00601237
0.00838467	0.00559909	0.00360126	0.00371427	0.00404416	0.00635481	0.00534554	0.0057051	0.0130381	0.0140947	0.00694176	0.00458113
0.00609552	0.00868023	0.00413653	0.00507155	0.00749805	0.00518531	0.00668528	0.00707548	0.00638522	0.00467164	0.00332369	0.00425164
0.00516369	0.0051998	0.00339595	0.00683644	0.00682211	0.0171669	0.018015	0.00464129	0.0137047	0.0179195	0.00574994	0.00477844
0.00844976	0.00537413	0.00356354	0.00441383	0.0107922	0.0096177	0.00724161	0.00299195	0.00599138	0.0105589	0.00337352	0.0121811
0.00521529	0.00779163	0.00258549	0.00422564	0.00398971	0.00493476	0.00845862	0.00431644	0.0262598	0.0081543	0.00439266	0.0129785
0.00598032	0.0100046	0.00274089	0.00416676	0.00622348	0.00785193	0.00694765	0.00400272	0.0173339	0.00604347	0.00382231	0.00954536
0.00477293	0.00823272	0.00333073	0.00675914	0.0103917	0.00714666	0.00863357	0.00638955	0.0250665	0.00976822	0.0042493	0.00383826
0.0055308	0.00786062	0.00227112	0.00817504	0.00621797	0.00741951	0.00517236	0.00755439	0.0126908	0.00435357	0.00544699	0.00558691
0.0046145	0.0058846	0.00318864	0.00537468	0.00489323	0.0046038	0.00435246	0.00565755	0.00593363	0.00622638	0.00539908	0.00662866
0.0063852	0.00598344	0.00427505	0.00730281	0.00582242	0.0053511	0.00504544	0.00389828	0.00800829	0.00573098	0.00560453	0.00573585
0.00757846	0.0108366	0.00401454	0.00523683	0.00443902	0.00860352	0.00488534	0.003723	0.00967269	0.0091462	0.00439594	0.00600185
0.00820834	0.00490528	0.00398268	0.00515217	0.00957256	0.0104172	0.008483	0.00727436	0.0103956	0.00463325	0.00574969	0.00473452
0.00544894	0.00590783	0.00337212	0.00474207	0.00980658	0.0086068	0.00415897	0.00373905	0.011196	0.00630289	0.00415754	0.00689978
0.00961067	0.00903452	0.00412748	0.00473212	0.00702824	0.00799109	0.00700248	0.0134633	0.0051617	0.0127472	0.00430438	0.00502587
0.00702815	0.00660683	0.00371945	0.00438185	0.00585494	0.00570284	0.00364934	0.00515277	0.0115569	0.00749686	0.00424395	0.00562475
0.0130992	0.0106507	0.00319033	0.0042357	0.00765062	0.0110061	0.00534742	0.00375802	0.0144939	0.0201802	0.00390317	0.0078762
0.00565203	0.00764604	0.00307646	0.00455786	0.00610833	0.00626981	0.00653198	0.0051272	0.00751229	0.0226728	0.00495376	0.00481198
0.0169387	0.00618958	0.00381806	0.00561123	0.00963905	0.00709635	0.00856159	0.00487611	0.00832877	0.00844103	0.00565204	0.00316298
0.00606437	0.00772097	0.0100084	0.00411114	0.00487827	0.0148341	0.0049966	0.0040055	0.0124655	0.00519235	0.00897329	0.00502555
0.00359901	0.0109857	0.00222441	0.00501995	0.00658219	0.00677651	0.010098	0.00323626	0.00727724	0.00525506	0.00350986	0.00590114
0.00753766	0.00526689	0.00321288	0.0053211	0.00418207	0.0114756	0.00755946	0.00417632	0.0109376	0.00680173	0.00280352	0.0084179
0.014654	0.00501974	0.00352499	0.00469146	0.010911	0.00839413	0.00439286	0.00463442	0.0137286	0.0042129	0.00584054	0.00506728
0.00734995	0.0164609	0.00395604	0.00477263	0.00510585	0.00785	0.00712917	0.00497412	0.0299369	0.0103772	0.00481141	0.0112453
0.00855018	0.00693894	0.00332863	0.00660929	0.0147705	0.00646846	0.00967873	0.00389029	0.0314778	0.00505117	0.00398287	0.00661471
0.0090914	0.00529628	0.00350366	0.0049741	0.00624805	0.00706131	0.00413427	0.00593094	0.0126515	0.0059198	0.00403424	0.00867937
0.00559751	0.00689642	0.00296594	0.00415208	0.00659359	0.00920141	0.00541747	0.00572731	0.00805755	0.00888883	0.00394846	0.0134815
0.0128919	0.00994255	0.00200972	0.00514023	0.0105331	0.00392548	0.0047094	0.00667048	0.00839028	0.00535535	0.00439069	0.00738808
0.00646182	0.0071008	0.00437008	0.00481042	0.00938668	0.00980488	0.00546879	0.00446219	0.00414995	0.00418082	0.00522626	0.015336
0.00393916	0.00666542	0.00296674	0.00395231	0.00379671	0.00699442	0.0101258	0.00887229	0.00563888	0.0177922	0.00258317	0.0132611
0.00560056	0.00561991	0.00256456	0.011787	0.00394186	0.00552971	0.00661706	0.00688134	0.00568097	0.00712129	0.00319639	0.00928205
0.00506838	0.00464161	0.00323816	0.00912023	0.00533232	0.00297794	0.00431577	0.00853873	0.00558093	0.0103456	0.00664977	0.00882843
0.00675879	0.00648757	0.00278845	0.0050141	0.0054716	0.00610713	0.00775749	0.00721685	0.00654733	0.0082223	0.00396328	0.0109341
0.00564705	0.00494838	0.00356048	0.00426152	0.00482677	0.00920859	0.00414579	0.00730671	0.00678275	0.00581779	0.00513468	0.0074975
0.00492366	0.005948	0.00248374	0.00640995	0.0101029	0.00585553	0.00901932	0.0058011	0.00625563	0.0122387	0.0045931	0.0144971
0.00703902	0.00598433	0.00311573	0.00702348	0.00970851	0.00635245	0.00892157	0.00558899	0.0168937	0.0043948	0.0029028	0.0114407
0.00658992	0.00736527	0.00324829	0.0103106	0.00505028	0.00826971	0.0051019	0.00541079	0.00596845	0.00459566	0.00579538	0.0073328
0.00612139	0.00869688	0.00400517	0.00828333	0.00573507	0.0179713	0.00502705	0.00396188	0.00498516	0.00953725	0.00261274	0.01379
0.00402748	0.00562698	0.00261492	0.00652182	0.00937011	0.00687116	0.0112278	0.00488399	0.00501511	0.00874779	0.00320949	0.0117308
0.00421149	0.00933247	0.00284147	0.00585132	0.010156	0.0116687	0.00804334	0.00527609	0.00563284	0.00754694	0.00491853	0.0123562
0.00774368	0.00867822	0.00281632	0.00472942	0.00442339	0.00667405	0.00814409	0.00691607	0.0140734	0.0105151	0.00513377	0.0110453
0.00415608	0.0057201	0.00295542	0.00478205	0.00741581	0.0188864	0.00401441	0.0049814	0.0125622	0.0132907	0.00352782	0.00823188
0.00602535	0.00953258	0.00260656	0.00479398	0.0068811	0.00541793	0.00284659	0.00694446	0.00944889	0.00517634	0.00723939	0.013268
0.00968423	0.00778612	0.00297207	0.00779422	0.00556749	0.00715084	0.0101378	0.0097584	0.00550258	0.0128909	0.00443316	0.00758849
0.00659523	0.0064335	0.00467857	0.0046538	0.00788188	0.00435502	0.00656799	0.00503202	0.00555934	0.00766368	0.00407793	0.00521548
0.00958352	0.00860874	0.00215302	0.00714695	0.00769944	0.0126919	0.00655358	0.00542983	0.00557758	0.0168422	0.00440278	0.00801112
0.0172107	0.0146349	0.00284108	0.0072595	0.0186456	0.00613909	0.00512789	0.00475505	0.010449	0.0113038	0.00361865	0.00643332
0.00521052	0.00784311	0.00396388	0.00545921	0.0108508	0.00717167	0.00788651	0.00546279	0.00597385	0.00828742	0.00759342	0.00647454
0.00769342	0.00715428	0.00285206	0.00800054	0.0108534	0.006935	0.00566102	0.00556376	0.00531223	0.0141153	0.00733863	0.0097959
0.00616134	0.00611862	0.00368212	0.00609107	0.00799262	0.00648618	0.00552299	0.00559153	0.00397734	0.00642658	0.00453283	0.0060689
0.0080075	0.0102522	0.0035097	0.00782892	0.0123807	0.006422	0.00491796	0.00559601	0.0054959	0.00824637	0.0037074	0.00483397
0.0055518	0.0143718	0.00244971	0.00533252	0.0120812	0.0126276	0.00485224	0.00880201	0.0110298	0.00781205	0.00369119	0.00542427
0.00941736	0.0102592	0.00254013	0.00553656	0.00565223	0.00553096	0.00732223	0.00862444	0.00586168	0.0070746	0.0050769	0.00658579
0.0067757	0.00752291	0.00258669	0.0060621	0.00713142	0.012344	0.00401873	0.00598365	0.00487287	0.0218122	0.00428138	0.00817519
0.0152292	0.00736312	0.00439501	0.00510851	0.006122	0.0119922	0.00430431	0.00558363	0.0224988	0.00839275	0.0051539	0.00744362
0.00657835	0.00638408	0.00351612	0.00519354	0.0166845	0.016632	0.00879205	0.00573021	0.005893	0.0102553	0.00472157	0.00892419
0.0158388	0.00887398	0.00265195	0.00460063	0.00798835	0.0113623	0.010969	0.00507471	0.025056	0.00766371	0.00356038	0.00628611
0.00880291	0.00863222	0.00656214	0.00469113	0.0168795	0.0133275	0.00367336	0.00907278	0.00987845	0.0049588	0.00344706	0.00680884
0.00867634	0.0106887	0.00492202	0.00419366	0.0126669	0.0105708	0.0119265	0.00409347	0.0082246	0.00689166	0.00378983	0.00669757
0.00787716	0.0116783	0.00301553	0.00538842	0.0174073	0.00925218	0.00667172	0.00427525	0.00699338	0.0102025	0.00550552	0.00879634
0.00710462	0.00859422	0.00290047	0.00503746	0.00614474	0.00823886	0.00464706	0.00657521	0.00631147	0.00551836	0.00414284	0.00819737
0.00511011	0.00780597	0.00409208	0.00838367	0.00961286	0.015519	0.00616871	0.00679157	0.00573852	0.00581299	0.00406708	0.00980919
0.00701496	0.00807744	0.00296787	0.00439834	0.00608341	0.0207032	0.00410874	0.0068826	0.00539749	0.00958302	0.00373002	0.00784432
0.010398	0.00655413	0.00294816	0.00350528	0.00987297	0.00967045	0.00642359	0.00528205	0.014311	0.0122517	0.00337369	0.00952897
0.0074649	0.00655813	0.00417261	0.00628222	0.00778073	0.00814649	0.00640587	0.00345322	0.00541994	0.00930733	0.00371183	0.00937411
0.00520333	0.00518222	0.0040697	0.00575208	0.00699683	0.0141373	0.00376557	0.00437067	0.00384884	0.0093366	0.00504315	0.00732792
0.0109475	0.00581668	0.00382239	0.00732214	0.0111854	0.0128477	0.0115441	0.00477093	0.00819298	0.00825601	0.00429476	0.00590852
0.00833008	0.0101049	0.0036542	0.00407101	0.00673963	0.0216166	0.0104253	0.00485044	0.009447	0.0110243	0.00344687	0.00654738
0.00891247	0.00575339	0.00487746	0.00448595	0.0140577	0.0124138	0.0107057	0.00799236	0.00599759	0.015134	0.00390308	0.00809885
0.00877733	0.00665901	0.00419982	0.00751309	0.00843336	0.0072483	0.0106675	0.00541184	0.00624619	0.00946799	0.00561679	0.00815355
0.00592624	0.00763462	0.00632273	0.00776632	0.00503658	0.00830108	0.00982813	0.00380893	0.00676495	0.00867899	0.00415779	0.0053796
0.00608085	0.00556248	0.0043115	0.00378186	0.00472907	0.0102813	0.00465652	0.00431408	0.00687798	0.00783605	0.00373186	0.017484
0.00569982	0.00617324	0.00903312	0.00595754	0.00609098	0.00855545	0.00868029	0.00508303	0.00817388	0.00821869	0.00386768	0.0102534
0.0159082	0.0075367	0.00277568	0.00569093	0.00643349	0.0099054	0.00969811	0.0059369	0.011048	0.00884824	0.00559975	0.00717329
0.0133524	0.00989733	0.00338741	0.00410923	0.00511017	0.00960006	0.00479279	0.0070579	0.00936969	0.0254615	0.00432622	0.00487646
0.00963101	0.00865783	0.0047875	0.00408911	0.0143744	0.00642719	0.00994461	0.00638359	0.00535894	0.010644	0.00423356	0.00554612
0.00965012	0.0129311	0.00301829	0.003591	0.00460319	0.0146938	0.00918813	0.00713675	0.00901298	0.00624097	0.0038845	0.00510219
0.00611902	0.00837735	0.00397061	0.00555738	0.015664	0.00625192	0.00626894	0.00435901	0.00738861	0.00679527	0.00336548	0.00638734
0.0141162	0.00586523	0.00369364	0.00575376	0.00542005	0.00794267	0.00435108	0.00429426	0.011438	0.00426478	0.00541327	0.0172314
0.00742915	0.0224955	0.00352538	0.00324702	0.0124311	0.00860457	0.0104216	0.00582558	0.00511541	0.00565602	0.0031688	0.00553171
0.00524766	0.00529441	0.00410692	0.0044788	0.00614529	0.0118817	0.00777794	0.00386963	0.00639757	0.00664196	0.0039364	0.00472946
0.0119658	0.0075941	0.00306887	0.00397818	0.0148741	0.00680301	0.0104163	0.00539243	0.027967	0.00658009	0.00444318	0.00684098
0.0102392	0.00650537	0.00390984	0.00606625	0.00427596	0.00710086	0.00768438	0.00783012	0.0103228	0.0119259	0.00355702	0.004812
0.0121411	0.00847136	0.00297525	0.00448018	0.00751148	0.00957175	0.00923419	0.00288908	0.0223775	0.00350593	0.00293037	0.0106326
0.00631857	0.00745367	0.0031829	0.00512054	0.00926923	0.012609	0.0038705	0.00448762	0.00619653	0.00851428	0.00376076	0.0100341
0.00864765	0.00729668	0.0041895	0.00570398	0.0100466	0.0137652	0.00424569	0.00654219	0.00715582	0.00446122	0.00397253	0.0154806
0.00810671	0.00540434	0.0062273	0.00551833	0.0065208	0.0120029	0.00752247	0.0105537	0.00803664	0.00401262	0.00324272	0.00477044
0.0130054	0.00666591	0.00385759	0.00420094	0.00757284	0.0149427	0.00860962	0.004007	0.0036692	0.0188689	0.00376554	0.00650031
0.00616369	0.00638837	0.0049367	0.00475898	0.00784346	0.00588785	0.00519332	0.00533627	0.00790612	0.00838784	0.00382094	0.00779677
0.00685602	0.00648249	0.00353397	0.00480088	0.0149086	0.00860276	0.0104613	0.00520349	0.00885478	0.00861274	0.00403689	0.00753012
0.00557284	0.0154343	0.00274521	0.00478607	0.0116825	0.0170024	0.0134672	0.00480356	0.0101884	0.00565608	0.00419601	0.00620006
0.00809024	0.00530464	0.00449809	0.0038833	0.008035	0.00932288	0.00527127	0.00673916	0.0151393	0.00906103	0.003823	0.00810255
0.00622328	0.00850834	0.00410443	0.00562695	0.0158375	0.00702923	0.0105479	0.00409864	0.00693669	0.00988247	0.00386179	0.0123491
0.0105705	0.0062953	0.0066123	0.00545836	0.0101779	0.00725544	0.00756051	0.00472447	0.00752369	0.00891701	0.00341064	0.00550155
0.00794644	0.00777253	0.00401577	0.00322438	0.00491322	0.00799691	0.00416244	0.00573259	0.00635136	0.00375488	0.00378845	0.00616214
0.0054924	0.00626352	0.00416693	0.00927227	0.00797357	0.0121747	0.00870684	0.00478979	0.00381308	0.0106847	0.0071588	0.00731502
0.00766295	0.00614598	0.00411855	0.00331009	0.00758952	0.00902228	0.00741815	0.00310499	0.00632477	0.00731414	0.0046762	0.00644493
0.0109193	0.00718412	0.00390387	0.00622325	0.0107752	0.0124574	0.00483542	0.00457136	0.00540527	0.00696343	0.00360127	0.00694344
0.00708137	0.00682506	0.00452361	0.00617344	0.0187749	0.00946624	0.00445814	0.00429092	0.00601713	0.010993	0.00369332	0.00345119
0.00591965	0.00717055	0.00279665	0.00544897	0.010214	0.0068899	0.00721382	0.00412725	0.00682556	0.0143185	0.00517135	0.00399082
0.00858689	0.0118412	0.00374692	0.00382008	0.00718783	0.00731361	0.00398781	0.00831287	0.00633668	0.0135383	0.00507464	0.00656258
0.00856569	0.0081637	0.00317227	0.00602038	0.00428552	0.0234569	0.00661126	0.00459507	0.0056875	0.00797657	0.00430585	0.00504022
0.00827388	0.0066822	0.00430001	0.00437612	0.0105454	0.0161383	0.00426618	0.00737785	0.00730944	0.00541901	0.00403132	0.00418839
0.00566882	0.00738215	0.00332255	0.00454314	0.0090721	0.0188283	0.00796911	0.00729232	0.00480398	0.0152474	0.00603505	0.0112149
0.00668979	0.00982568	0.00395424	0.00363969	0.00697246	0.0139454	0.00750689	0.00555845	0.00633318	0.00579544	0.00455345	0.00399455
0.0217374	0.00720154	0.00384009	0.00506039	0.00473783	0.00907208	0.00449189	0.00368431	0.00379045	0.00547694	0.00299196	0.00774777
0.0109963	0.00629994	0.00438984	0.0035145	0.00719292	0.0144873	0.00579712	0.00505805	0.00512377	0.006562	0.00395019	0.0116003
0.0175145	0.00587804	0.00498243	0.00368865	0.0128206	0.0152043	0.00472594	0.00320411	0.00795746	0.00641203	0.00572936	0.00469969
0.00923344	0.00520751	0.00338984	0.00426841	0.00780806	0.00856898	0.00737537	0.00609621	0.00655811	0.0119546	0.00489525	0.00452652
0.0075278	0.00938318	0.00319851	0.00706771	0.00698096	0.00703359	0.00709713	0.0030104	0.00579811	0.00602707	0.00504118	0.00683976
0.0069484	0.00602839	0.00583346	0.00485364	0.0175816	0.0112953	0.00927496	0.00420265	0.00506251	0.00791107	0.0048986	0.00765689
0.00751479	0.00773346	0.00570886	0.00946864	0.0160038	0.0117376	0.00790366	0.0044194	0.00738468	0.0204822	0.00679265	0.00674351
0.00808595	0.0117698	0.00439575	0.00447606	0.0100719	0.00809807	0.00725336	0.004091	0.0161509	0.00591195	0.0047926	0.00760951
0.015786	0.00803995	0.00409469	0.00745272	0.0132477	0.00853159	0.0121938	0.00990039	0.00688088	0.0127426	0.00402221	0.00659065
0.00807328	0.011461	0.0030971	0.00487452	0.00396133	0.0115054	0.00672976	0.00346983	0.00760391	0.00603501	0.00467378	0.00407875
0.00823443	0.00820014	0.00583599	0.0049115	0.00729266	0.019972	0.00541265	0.00546997	0.0136521	0.0109912	0.00566802	0.00396331
0.00978517	0.00812431	0.00441691	0.00387917	0.00985995	0.0180399	0.00757452	0.00393807	0.0116345	0.00645122	0.00392286	0.00284899
0.0069682	0.0114245	0.00459052	0.00471889	0.00996749	0.00955565	0.00479436	0.00423791	0.00692165	0.00575807	0.00282491	0.00541479
0.00784263	0.00552144	0.00347345	0.00364912	0.00756135	0.00702348	0.0131824	0.00658405	0.00480054	0.0125967	0.00422067	0.00446375
0.00630613	0.00534963	0.0039794	0.00466926	0.0077031	0.0163947	0.00394292	0.00327949	0.0128063	0.0095645	0.00419791	0.00470358
0.0114661	0.00476186	0.0063274	0.00447132	0.00867019	0.0051146	0.00569978	0.00592605	0.0152325	0.0117656	0.00468151	0.00803961
0.00597088	0.00842243	0.00602683	0.00326658	0.00725676	0.0124225	0.0062526	0.0122209	0.0151747	0.00801886	0.00492415	0.0045963
0.0164772	0.00816405	0.00515141	0.00367874	0.0115696	0.0154254	0.0156514	0.00352423	0.00520323	0.010186	0.00466871	0.0135177
0.00518625	0.00866348	0.00674787	0.00334	0.0153532	0.0107029	0.00545926	0.0040734	0.00837535	0.00716958	0.00380733	0.00427478
0.00583802	0.00716358	0.00408871	0.00402659	0.00614014	0.00706559	0.0075302	0.00399699	0.00715245	0.0169714	0.00387075	0.00433921
0.00796572	0.00752711	0.00315104	0.00721628	0.00462247	0.00746409	0.0074203	0.00450261	0.015843	0.00877745	0.00381693	0.00547663
0.00694066	0.00808477	0.00299174	0.00762824	0.00582688	0.0120086	0.0113071	0.0165499	0.00730162	0.00840674	0.00407969	0.0069237
0.0120902	0.00441998	0.00981882	0.00495979	0.00588687	0.0100251	0.00731482	0.0130243	0.00702387	0.0120723	0.0032138	0.00695714
0.00868761	0.0065236	0.00308444	0.0148046	0.00894427	0.0100319	0.0133792	0.0133811	0.00649725	0.00735373	0.00419769	0.00562182
0.00627361	0.00771287	0.00334247	0.0086873	0.00780569	0.0120721	0.00842608	0.00697823	0.0254134	0.0205706	0.00462296	0.00887172
0.0100698	0.00512389	0.00259609	0.00507935	0.00871413	0.00825063	0.00745618	0.011166	0.00615482	0.0106535	0.00374515	0.0103645
0.00525323	0.00673942	0.0030448	0.00611623	0.00610324	0.00451459	0.0074846	0.00503138	0.00629692	0.00967993	0.00383617	0.0142265
0.0058409	0.00583596	0.00300527	0.00474692	0.00497845	0.00625691	0.0164066	0.00852962	0.00580325	0.00509039	0.00373705	0.0101903
0.0162392	0.00780544	0.00353994	0.00844543	0.00722622	0.00600905	0.00977943	0.0201185	0.00473398	0.00787967	0.00351644	0.00480229
0.00988788	0.00692279	0.00573626	0.00733755	0.00809871	0.0128844	0.0111804	0.00392658	0.00502388	0.0062514	0.00482801	0.00756392
0.00664047	0.0142002	0.00343495	0.00829579	0.010506	0.0108956	0.00498942	0.00456099	0.00459209	0.00978291	0.00396828	0.00803464
0.00758954	0.00695579	0.00520621	0.00806633	0.0101536	0.0151913	0.00874804	0.00579737	0.0113805	0.00477383	0.00336579	0.00880918
0.00611369	0.0120102	0.00559685	0.00676877	0.00511206	0.00585027	0.00864364	0.00526613	0.00728925	0.00556954	0.00352979	0.0143232
0.00509399	0.0119255	0.00476506	0.00497136	0.0102866	0.0140226	0.00502473	0.0078965	0.0139259	0.0214981	0.00747601	0.00533218
0.0051766	0.00478454	0.00589237	0.00544068	0.00616265	0.00882467	0.00651023	0.00514346	0.00435728	0.00534312	0.00317625	0.0148321
0.00802433	0.0153632	0.00337367	0.00332863	0.0159205	0.0112812	0.00650725	0.0048853	0.0102072	0.0124622	0.00339847	0.00717332
0.0111132	0.0105852	0.00389947	0.00512416	0.0117042	0.00923684	0.0103531	0.00879404	0.00931748	0.0095762	0.00316975	0.0102411
0.0109899	0.00549686	0.00491225	0.00777631	0.00584455	0.0148631	0.00877642	0.00874157	0.00577207	0.0106074	0.00311379	0.0043564
0.00708785	0.00603511	0.00624772	0.00433201	0.0048247	0.0145994	0.00737059	0.0102326	0.0176417	0.00628602	0.00403975	0.00693657
0.00453303	0.0124492	0.00517113	0.00590509	0.00572123	0.00569805	0.00687711	0.0055626	0.00591304	0.00838468	0.0033235	0.0044428
0.0071322	0.0100737	0.00493432	0.00461095	0.011255	0.00569631	0.00850803	0.00867066	0.0101578	0.00990989	0.00391274	0.00826997
0.00450535	0.00519911	0.00293374	0.00707941	0.00466437	0.0133034	0.00468226	0.00654868	0.00620089	0.00922676	0.004156	0.00650452
0.00586769	0.00732598	0.00298721	0.00744442	0.00535952	0.0106592	0.00391713	0.00512456	0.00772932	0.0107642	0.00298158	0.00890411
0.00593563	0.0073254	0.00478314	0.00423686	0.00589701	0.00589246	0.00829102	0.00557307	0.0136383	0.00898111	0.00414627	0.010774
0.0110147	0.0075833	0.00524896	0.00424403	0.0076775	0.0240701	0.0144117	0.00576799	0.00617635	0.00590645	0.00392798	0.00354827
0.00739493	0.00639717	0.00375847	0.00576728	0.0104267	0.00963845	0.00409264	0.00545261	0.0129933	0.00626256	0.00511886	0.0047152
0.00680041	0.00571403	0.00430093	0.00719827	0.00953536	0.0129176	0.00878947	0.0092874	0.00526336	0.00451657	0.0044383	0.00484037
0.00850431	0.00750743	0.00330611	0.00543826	0.00711618	0.0106789	0.0130205	0.00483646	0.00489976	0.0104064	0.00370194	0.00482908
0.00535663	0.00454177	0.00432608	0.0122231	0.00630279	0.00689468	0.00509791	0.0106142	0.00782456	0.0110314	0.00341005	0.00590166
0.00934257	0.005202	0.00356955	0.00661507	0.00739753	0.0164706	0.00585494	0.00679376	0.00891127	0.00578149	0.00411671	0.0153273
0.014549	0.0073297	0.00397482	0.00560163	0.00591146	0.0112187	0.00359803	0.00829323	0.0069284	0.00868408	0.00410866	0.00932826
0.00648654	0.00623635	0.00387314	0.00735112	0.00713899	0.0052673	0.00521813	0.00519126	0.00954955	0.00653045	0.00588459	0.0045745
0.00783145	0.00474262	0.00285442	0.00401139	0.00775689	0.00574995	0.00704235	0.00469245	0.00697188	0.00720158	0.00684735	0.0107138
0.00987558	0.00685669	0.00301268	0.00474686	0.00453096	0.012776	0.00805504	0.00557987	0.0136444	0.0116659	0.00451378	0.00660568
0.00947499	0.00505946	0.00464415	0.00763061	0.00456599	0.00762831	0.00423701	0.00445911	0.00378353	0.00612541	0.00336914	0.012345
0.00630376	0.00426956	0.00559216	0.00698287	0.0122522	0.0132438	0.00669498	0.00739859	0.00836808	0.00462465	0.00403055	0.00434311
0.0106048	0.00385854	0.00420191	0.00452071	0.00802937	0.0156874	0.00543791	0.00829484	0.0080288	0.00676806	0.00406106	0.00557624
0.0110342	0.00468631	0.00370004	0.00569124	0.00500627	0.00798737	0.0055027	0.00488326	0.0100214	0.00774183	0.00379393	0.00796558
0.0103419	0.00562029	0.00601366	0.0070597	0.00518582	0.00761434	0.00662846	0.00410392	0.007179	0.00611702	0.00385256	0.0124596
0.00862872	0.00541049	0.00375567	0.00519087	0.00693907	0.00680312	0.00526293	0.00418549	0.0147279	0.00537141	0.00533324	0.00625313
0.00706731	0.0053766	0.0055236	0.00658758	0.00926417	0.00654951	0.00400896	0.0052087	0.00716472	0.0171702	0.00264592	0.00554642
0.0104108	0.00637253	0.00591505	0.00690278	0.0090564	0.00501677	0.0120767	0.00820424	0.00615179	0.00497024	0.00504412	0.00641015
0.00516522	0.00657449	0.00403493	0.00463669	0.00648874	0.00849924	0.00554545	0.00454084	0.00757748	0.00851321	0.00273749	0.00550194
0.00401382	0.00715391	0.00257182	0.00682252	0.013442	0.00973429	0.0141316	0.00910643	0.00759543	0.0048256	0.00348756	0.0062211
0.00694377	0.00565809	0.00455498	0.00586034	0.00436656	0.0122738	0.00850539	0.00592744	0.00705876	0.0144621	0.00420159	0.00702246
0.0113853	0.00698799	0.00441943	0.0037169	0.00480293	0.00626997	0.00698562	0.00581377	0.00597234	0.0197006	0.00368223	0.0067295
0.0147054	0.00917941	0.00304328	0.00641821	0.0089174	0.00466474	0.00684785	0.00568813	0.00600745	0.00592002	0.00427576	0.0115308
0.00669895	0.0113592	0.00598792	0.00776137	0.019318	0.0108579	0.00854805	0.00315614	0.0044668	0.00633498	0.00312899	0.00848685
0.0109495	0.00627997	0.00413293	0.00601296	0.00746272	0.00652228	0.00818794	0.00437944	0.00694355	0.0100732	0.0041188	0.00689023
0.00934549	0.00534033	0.00277792	0.0107214	0.00796021	0.0128178	0.00545209	0.00510389	0.00595742	0.0145268	0.00310728	0.012387
0.00976687	0.00753468	0.00324153	0.00479927	0.0095741	0.00527118	0.00566709	0.00646025	0.00639795	0.00686523	0.0036348	0.00632924
0.00664815	0.0084042	0.00305502	0.00471258	0.00744422	0.0066099	0.00493996	0.00334068	0.00396686	0.019615	0.00414222	0.00651277
0.0054618	0.0110339	0.00314387	0.00540178	0.00892389	0.00700204	0.00447932	0.00743319	0.00467896	0.00562661	0.00326345	0.00754808
0.00964788	0.00732831	0.00322868	0.00561033	0.00501523	0.00923505	0.00726969	0.0042416	0.00474719	0.0124892	0.00959167	0.0122373
0.0221262	0.00799997	0.00278223	0.0059435	0.00474699	0.00665805	0.00657516	0.00541204	0.0122192	0.00583816	0.00730518	0.00943248
0.00522792	0.00549096	0.00277627	0.00966015	0.0130983	0.0193115	0.00530771	0.00582329	0.00459048	0.00599227	0.00408775	0.00577106
0.0105501	0.0115526	0.00534532	0.00500853	0.00549963	0.00664449	0.00583171	0.00603542	0.00466099	0.00735123	0.0066252	0.00413371
0.00917268	0.00811628	0.00526632	0.00488854	0.0108778	0.0100178	0.00669541	0.0049193	0.00714998	0.0166733	0.00630144	0.0038801
0.00562947	0.00592889	0.00364046	0.00342301	0.014395	0.0196314	0.00428505	0.00574444	0.00617136	0.0190361	0.00394726	0.0058748
0.00547129	0.00511501	0.00518411	0.00451396	0.00685042	0.00487267	0.00545313	0.00401554	0.0131949	0.00658061	0.0042334	0.00456792
0.00519326	0.00485555	0.00353551	0.00613241	0.0097887	0.00757025	0.00560821	0.00424741	0.00513503	0.00573297	0.00338747	0.00442721
0.00491847	0.00866748	0.00335134	0.00517249	0.00860858	0.010538	0.00712202	0.0078744	0.00455188	0.006856	0.00542678	0.00813195
0.00437118	0.00628686	0.00320571	0.00398025	0.009897	0.00654763	0.00484443	0.00641302	0.00557712	0.00503408	0.00661491	0.00418116
0.0117638	0.00654798	0.00351383	0.00941721	0.0072475	0.0163239	0.00856115	0.00369234	0.00577479	0.0202373	0.00808458	0.00795104
0.00965478	0.0178624	0.00765612	0.00451673	0.0106399	0.0112454	0.00469816	0.00776351	0.0177485	0.00661324	0.00493185	0.00460379
0.00517349	0.00609161	0.00585582	0.00513645	0.00497766	0.00985653	0.00404104	0.00800809	0.0061745	0.0126006	0.00582205	0.00504977
0.00663938	0.0110034	0.0031198	0.00448916	0.0165855	0.0132519	0.00694597	0.00466211	0.00851502	0.0205092	0.0048277	0.00686771
0.0155964	0.00607837	0.00275471	0.00877178	0.00527219	0.0197928	0.00600604	0.00455469	0.0179327	0.0166436	0.00509022	0.00917536
0.0138111	0.00692437	0.00289099	0.0116106	0.00753431	0.00934485	0.00694072	0.00392242	0.00690839	0.0213641	0.00480638	0.0140982
0.00852806	0.0110063	0.00295791	0.00732735	0.00659611	0.0123485	0.0106377	0.00560058	0.0116179	0.010182	0.00527617	0.00742074
0.016209	0.00883605	0.00366226	0.00696012	0.0140076	0.00803853	0.00540277	0.00406415	0.010387	0.0135699	0.00460035	0.00872705
0.00776726	0.00939235	0.00293259	0.00339188	0.0118235	0.00641248	0.00581942	0.00364014	0.0075619	0.00901878	0.00415109	0.00626924
0.00812256	0.0142788	0.00529305	0.00574686	0.0117654	0.00744402	0.00667013	0.0043038	0.0104166	0.0116701	0.00578492	0.00449488
0.00452424	0.00863986	0.00387624	0.0051389	0.00882616	0.00458853	0.00609	0.00592205	0.00538396	0.0156216	0.00611616	0.00443413
0.00599085	0.00582007	0.00489986	0.00364612	0.00685105	0.00462063	0.00629165	0.00342929	0.00604568	0.010568	0.00594252	0.00777305
0.00576922	0.00700462	0.00666732	0.00472936	0.0148679	0.0186252	0.00805386	0.00554256	0.013106	0.00345355	0.00587725	0.00466047
0.00759535	0.00689198	0.00454335	0.00799284	0.010189	0.00947154	0.00847957	0.00693553	0.00663837	0.00800562	0.00409317	0.00671507
0.00471406	0.00852209	0.00332694	0.00688014	0.00637452	0.00618965	0.0160026	0.00575342	0.00541214	0.00726858	0.00360823	0.00657508
0.00717335	0.00626688	0.00392549	0.00383433	0.0126988	0.00693055	0.0122453	0.00837855	0.00583623	0.00494774	0.00372065	0.00528843
0.00569563	0.0105853	0.00324081	0.00465454	0.00848368	0.012852	0.0127189	0.00336082	0.00807699	0.00871511	0.00398238	0.00619413
0.00807871	0.00682214	0.00280089	0.00467379	0.0076562	0.0106709	0.00593208	0.0038844	0.00656082	0.00689932	0.00549194	0.00602469
0.00728912	0.0103246	0.00419578	0.0047587	0.00918831	0.00656972	0.00501517	0.00638573	0.00517539	0.00989471	0.00468518	0.00646278
0.00481425	0.00991007	0.00311836	0.00358355	0.00776762	0.0108604	0.00849021	0.00458467	0.00578752	0.00574428	0.00447372	0.00522517
0.00746408	0.00768908	0.0082303	0.00531384	0.0113255	0.0172342	0.0079542	0.00372505	0.0055119	0.00625704	0.00471829	0.00715855
0.00967878	0.00519265	0.00666129	0.00403783	0.0113709	0.0105775	0.016475	0.00690703	0.00584799	0.0069837	0.0042718	0.00380502
0.00549547	0.00559419	0.00302956	0.00521012	0.00411156	0.0148251	0.00760657	0.00622573	0.0104011	0.00658897	0.00373244	0.00904706
0.00697349	0.00892167	0.00405056	0.00769551	0.0105261	0.0106388	0.00699191	0.00351049	0.00680633	0.00567452	0.00564337	0.00597633
0.0124045	0.00835356	0.00793968	0.00724997	0.0121089	0.016236	0.0146683	0.00553346	0.00916065	0.0108718	0.00567156	0.00739832
0.0120657	0.0117485	0.00568841	0.00829699	0.00632041	0.00972042	0.011916	0.00355494	0.00982373	0.00421893	0.0074939	0.00379822
0.00676289	0.00543271	0.0059708	0.00672406	0.00968108	0.0168295	0.00481857	0.00399467	0.00648513	0.0185107	0.00460673	0.00576663
0.0144405	0.00710609	0.00439527	0.00526699	0.0110797	0.00905062	0.00542694	0.0063156	0.0131046	0.0058206	0.00538191	0.00566623
0.0102659	0.00610331	0.00288879	0.00487177	0.00724325	0.00787396	0.00598262	0.00699019	0.00842937	0.0135963	0.00329549	0.0131191
0.00645218	0.00552123	0.00675375	0.00707511	0.00535064	0.00947378	0.00811653	0.00732596	0.0113575	0.00456381	0.00427062	0.00543057
0.00653849	0.00607652	0.00271346	0.00388821	0.00801913	0.00702106	0.00810748	0.00603265	0.00912635	0.0043488	0.00439271	0.0060445
0.00763959	0.00863225	0.00408341	0.00415232	0.0227877	0.0110899	0.011368	0.00497576	0.00755876	0.0084259	0.00699384	0.00669699
0.00599548	0.00666529	0.00474665	0.00381357	0.00615881	0.00619504	0.0158638	0.0135116	0.0106645	0.0085398	0.00576062	0.0091311
0.00621781	0.00747321	0.00640368	0.00414306	0.00844866	0.00919549	0.00954692	0.00335097	0.00683983	0.00563648	0.00422023	0.00452693
0.00709349	0.00733463	0.00437648	0.00546331	0.00531903	0.0121869	0.00706462	0.00692028	0.00663221	0.00880198	0.00479527	0.00503306
0.00854076	0.00698123	0.00508828	0.00490646	0.0103196	0.00904219	0.0156342	0.0057684	0.0133998	0.011848	0.00515181	0.00802007
0.00762223	0.00769273	0.00875356	0.00491451	0.00504051	0.00991685	0.00474122	0.00671221	0.00719541	0.00568659	0.00576996	0.006548
0.0070176	0.00633295	0.00415587	0.00562841	0.00470145	0.00810949	0.0105194	0.0053552	0.0081951	0.00427729	0.0040987	0.00548693
0.00778848	0.00863404	0.00413153	0.00366508	0.00682676	0.00859676	0.00738586	0.00387443	0.0104626	0.0173538	0.00482253	0.00428092
0.0067997	0.00460611	0.00357968	0.00507996	0.00805375	0.00816615	0.0185644	0.0109632	0.00535475	0.00380488	0.00527534	0.00595454
0.010577	0.0049425	0.00512149	0.00440155	0.009262	0.0155592	0.00539408	0.00423197	0.01303	0.00623456	0.00473772	0.00721812
0.0138246	0.00423116	0.00366465	0.00671682	0.00981464	0.0124245	0.00508432	0.00419222	0.00632969	0.0109459	0.00561438	0.00783898
0.00595163	0.010282	0.00450661	0.00438616	0.00935956	0.00665862	0.00760079	0.00929781	0.00603143	0.00630184	0.0057453	0.00663823
0.00790207	0.00594017	0.00443169	0.00347267	0.00876187	0.00943053	0.00912045	0.00481256	0.00862206	0.0170543	0.00529207	0.00552816
0.00740668	0.0117804	0.00468562	0.00285338	0.00923301	0.0112658	0.00943741	0.00443303	0.00918259	0.0123573	0.00418012	0.00386208
0.00571234	0.00722626	0.00289516	0.00356368	0.00781804	0.00913063	0.00730483	0.00893257	0.0194072	0.00390092	0.00439092	0.0063452
0.0059387	0.00724282	0.00391546	0.0044564	0.00982648	0.00756904	0.00540616	0.00764505	0.00787696	0.00758243	0.00420152	0.00344291
0.00598412	0.00915062	0.00450623	0.00553182	0.00609489	0.00992024	0.00616958	0.00759349	0.0103632	0.00705971	0.00498551	0.00574984
0.0072314	0.00837752	0.00557207	0.00496417	0.00767559	0.0100886	0.00575828	0.00451691	0.00919854	0.00692956	0.00521128	0.00356947
0.00882625	0.00896331	0.00585197	0.00329142	0.0104933	0.00436102	0.00542441	0.00630782	0.00638337	0.0182195	0.00575287	0.0154803
0.0077514	0.00747667	0.0048429	0.00349724	0.00684871	0.00674629	0.00504469	0.0049133	0.00791326	0.00667902	0.00526441	0.00944575
0.0087007	0.00844726	0.00449788	0.00428961	0.00642595	0.0128574	0.0118048	0.00493629	0.0104547	0.00591049	0.00396296	0.00711337
0.00673321	0.00679437	0.00502509	0.00406407	0.00710766	0.0127029	0.00981112	0.00282708	0.0105126	0.0120521	0.00542235	0.00590999
0.00693277	0.00479743	0.00377522	0.00255658	0.00491536	0.00992045	0.00701259	0.00558768	0.00789094	0.00737559	0.00342249	0.00587915
0.00571183	0.00528197	0.00370921	0.00401881	0.00864741	0.00528772	0.0053247	0.0050752	0.00798167	0.00369376	0.00508576	0.00716333
0.00548534	0.0136907	0.00473498	0.00720935	0.00581668	0.00424766	0.00536383	0.00551332	0.0089882	0.0110706	0.00407747	0.00940605
0.0161524	0.0116672	0.00439799	0.00522309	0.00918278	0.00600717	0.00332677	0.0043246	0.00691097	0.0100205	0.00336356	0.00536538
0.0101836	0.00745701	0.00491813	0.00339119	0.00729149	0.0123536	0.00846285	0.00494671	0.00686253	0.0104087	0.00527932	0.00873352
0.00980179	0.00521384	0.00463087	0.00268771	0.00648035	0.0101389	0.00734623	0.00592296	0.00504774	0.00617193	0.00587343	0.00520404
0.00865957	0.00955603	0.00465801	0.00393264	0.0180944	0.00667986	0.0051997	0.00401981	0.00765385	0.00893392	0.00541596	0.00833516
0.00681399	0.00754466	0.00403243	0.00950106	0.00541175	0.00897985	0.00808599	0.00414327	0.00647555	0.00920783	0.00393058	0.0162586
0.00794981	0.00602647	0.00343261	0.00481017	0.00676384	0.00892588	0.00725145	0.00428957	0.00801774	0.00690921	0.00323966	0.00732793
0.0054716	0.00655155	0.00354333	0.00385105	0.0101111	0.0092543	0.00498926	0.00737039	0.00664946	0.0167643	0.00519087	0.00718336
0.00953281	0.00658267	0.0059512	0.00315186	0.00555478	0.00815125	0.00457051	0.00771788	0.00900215	0.00541303	0.00417047	0.00573373
0.010921	0.00633566	0.00365445	0.00361837	0.0139853	0.00885047	0.00436004	0.00814939	0.00686344	0.0125305	0.011909	0.00473354
0.0136848	0.0111855	0.00516517	0.00812297	0.00454875	0.00821111	0.00768547	0.00613696	0.00575228	0.0106472	0.00336899	0.00419165
0.00715912	0.00600352	0.00455701	0.00505896	0.00757143	0.00375413	0.00958203	0.00635244	0.0103008	0.0103106	0.00503017	0.00509137
0.00695823	0.00557791	0.00408867	0.00490556	0.00548315	0.00895996	0.00599385	0.00458459	0.0061718	0.00588307	0.00444445	0.0085638
0.0084725	0.0072892	0.00382401	0.00406624	0.016408	0.0106575	0.00577318	0.00593916	0.00777081	0.007246	0.00335919	0.00600809
0.00639896	0.00757957	0.00498996	0.00347655	0.00940571	0.0103558	0.00592469	0.00316535	0.0108276	0.00921367	0.00517797	0.00713831
0.00827957	0.00489194	0.00400564	0.00427182	0.00690567	0.00681322	0.00593292	0.00573175	0.0097184	0.00721347	0.0047734	0.00853994
0.00738754	0.00949518	0.00502562	0.00579909	0.0073849	0.0134182	0.00888348	0.00645076	0.0059145	0.011035	0.00492111	0.00980528
0.00607989	0.0101344	0.00378502	0.00461939	0.0083717	0.0089949	0.00432306	0.00692569	0.00475891	0.00831281	0.00601826	0.00856086
0.0062726	0.00653555	0.00271038	0.00424094	0.00634036	0.00621942	0.0104596	0.00478948	0.00799164	0.00545268	0.00511284	0.00656349
0.00882438	0.00556155	0.00440076	0.00630589	0.0101945	0.0053347	0.00505649	0.0040182	0.00599798	0.011252	0.0120604	0.0138786
0.00612585	0.00481467	0.00692378	0.00580599	0.00723753	0.00681896	0.00398901	0.00494443	0.00520279	0.0105455	0.00282103	0.0100272
0.00601918	0.00576686	0.00348345	0.00567391	0.00478624	0.00586958	0.00523744	0.00497549	0.00649454	0.0151975	0.00616404	0.020183
0.0049032	0.00524027	0.00383567	0.00942759	0.00680125	0.00670125	0.00789852	0.00771311	0.00605769	0.0114319	0.00568821	0.0112212
0.0106828	0.00677928	0.00390475	0.00755304	0.0060492	0.00552564	0.00740736	0.00514812	0.00577683	0.00582117	0.00694583	0.00951717
0.00779042	0.0056945	0.00285201	0.00515675	0.00527849	0.00787464	0.00426179	0.00488772	0.0104038	0.00683665	0.00450895	0.00710568
0.00647328	0.00670831	0.00346076	0.00549362	0.00623148	0.00449599	0.00302909	0.00898335	0.0112706	0.00961641	0.0053015	0.00516755
0.00571626	0.00816914	0.00423034	0.00783984	0.0046271	0.0167856	0.0133272	0.0075646	0.0101855	0.00453037	0.00421353	0.0122797
0.010416	0.00874188	0.00435079	0.00870141	0.00565222	0.00595379	0.00475265	0.00505172	0.00590567	0.00690689	0.00585192	0.00927467
0.0159382	0.00741154	0.00552332	0.00866925	0.0144609	0.00911649	0.00421209	0.0117857	0.00727744	0.00472228	0.00411742	0.0185574
0.0062632	0.00808515	0.00439482	0.00514168	0.00513926	0.0110018	0.00462584	0.0062719	0.00569044	0.00582715	0.0075595	0.00780904
0.00713425	0.00444111	0.00504006	0.00977001	0.00434816	0.00606832	0.00601422	0.0070435	0.00524524	0.0193676	0.00627636	0.0154915
0.00479355	0.00655118	0.00447468	0.00916715	0.00686848	0.011334	0.00503192	0.00494918	0.00448939	0.0110325	0.00426247	0.0175547
0.00651563	0.00876068	0.00821154	0.0131289	0.00537084	0.00516618	0.00576992	0.00521831	0.0063237	0.00691786	0.00422757	0.00475814
0.00529719	0.0063168	0.0037152	0.00630775	0.00663083	0.0132033	0.0078047	0.0053685	0.012514	0.00526947	0.00394044	0.0056217
0.00738336	0.00474337	0.00456484	0.00703576	0.00541341	0.00559602	0.00625101	0.00346135	0.00730879	0.00671339	0.00444412	0.0129778
0.00609383	0.00681897	0.00477156	0.00568692	0.00518458	0.00854477	0.00500014	0.0118213	0.00916247	0.00607334	0.00561189	0.00931719
0.00519899	0.00954897	0.00453676	0.0105621	0.0146601	0.00493684	0.00417709	0.00454559	0.0080261	0.00910149	0.0073993	0.00541858
0.00754932	0.00605856	0.00783767	0.00748769	0.00655963	0.00889037	0.00485667	0.00653962	0.0215001	0.00925302	0.00549723	0.00593688
0.00791587	0.004777	0.00478646	0.00493693	0.00520922	0.00672205	0.00533023	0.006362	0.00702983	0.0150852	0.007635	0.00650119
0.00923483	0.00556371	0.00360102	0.00533832	0.0047745	0.0067139	0.0049243	0.0107182	0.00432049	0.0156125	0.00571	0.00601708
0.00745075	0.0048551	0.00408089	0.0119799	0.00538359	0.00723025	0.00500153	0.0100297	0.00547903	0.00636375	0.00398308	0.00957084
0.00776358	0.00850424	0.00520655	0.00629423	0.00619447	0.0120773	0.0072993	0.0101486	0.00675721	0.0200864	0.00680515	0.00658775
0.00678021	0.00915164	0.00502744	0.00654378	0.0053975	0.0104678	0.00460395	0.0069764	0.00821111	0.00829772	0.00318021	0.00915556
0.00985943	0.00443026	0.00637168	0.00502846	0.00678063	0.00646723	0.00876408	0.00494923	0.0155627	0.0189476	0.0050857	0.00996042
0.00518937	0.0103952	0.00625803	0.0088378	0.0112922	0.0196968	0.011548	0.00672258	0.00761427	0.019736	0.00323427	0.00805867
0.0138962	0.00652648	0.00386614	0.00625243	0.00539396	0.00996874	0.00316509	0.0108195	0.00738435	0.00561543	0.00345105	0.00794812
0.00832825	0.0126975	0.00563433	0.00598768	0.00731746	0.0105322	0.00320483	0.00487886	0.00632248	0.00755706	0.00356061	0.00673315
0.00903023	0.00599169	0.00467642	0.00632064	0.00378266	0.00634122	0.00734382	0.0100457	0.0133801	0.0142344	0.00466973	0.0054918
0.00622986	0.00713113	0.00396517	0.0105218	0.00841123	0.00731517	0.00801707	0.00761048	0.012875	0.00381527	0.00367029	0.00682684
0.00544897	0.00788484	0.00465614	0.00904123	0.00807971	0.00753084	0.00692103	0.0120784	0.00661818	0.0259355	0.00538307	0.0114968
0.006132	0.00990246	0.0027915	0.00488937	0.00480834	0.0074422	0.00630225	0.0119907	0.00784964	0.00880161	0.00494447	0.0107997
0.0055827	0.0083509	0.00378544	0.00447716	0.00744224	0.00566202	0.00393029	0.00697742	0.00810054	0.00651261	0.00711103	0.00680639
0.00585786	0.00471206	0.00542012	0.0121422	0.0124798	0.00731061	0.00376132	0.00695261	0.0124303	0.00759144	0.00365816	0.00378539
0.00547863	0.0100365	0.00324294	0.00542303	0.0148759	0.0083891	0.00453451	0.00690464	0.0103845	0.00644235	0.00637329	0.00699321
0.00714492	0.010328	0.00369245	0.00645053	0.00415256	0.0108804	0.00859499	0.00716457	0.00613644	0.0227557	0.00421142	0.00737377
0.010404	0.00555075	0.00289813	0.00829915	0.020247	0.00822237	0.00635749	0.00353464	0.00630292	0.0243845	0.00720867	0.00522138
0.00516701	0.00510253	0.00353691	0.00705339	0.00575923	0.00997417	0.00820612	0.0108372	0.0121439	0.00802142	0.00337485	0.00521751
0.0115571	0.00552045	0.00626128	0.00628785	0.00894741	0.0173153	0.00692285	0.00618814	0.00663902	0.00688445	0.00356674	0.00970786
0.00701449	0.00662797	0.00298559	0.00502831	0.00376056	0.00762333	0.00584884	0.00385042	0.00420622	0.00611201	0.0030559	0.00658037
0.0106415	0.00747838	0.00433866	0.00425862	0.00517957	0.00498901	0.00500152	0.00732982	0.00665335	0.01164	0.00233925	0.00613333
0.0041023	0.00701722	0.00343444	0.00888708	0.00685253	0.00479282	0.0036969	0.012286	0.0117344	0.0119619	0.00464117	0.0147725
0.00576884	0.00692784	0.00334705	0.00491253	0.00503038	0.00550355	0.00725818	0.00922089	0.00560108	0.0097644	0.0041179	0.00592506
0.010039	0.00631849	0.00480007	0.00702709	0.00483242	0.00581817	0.00692363	0.00690033	0.0046871	0.00801441	0.00592332	0.00834669
0.00660755	0.00579985	0.00382551	0.00468982	0.0036952	0.0068564	0.0038089	0.00623535	0.00419744	0.00817034	0.00355989	0.00818431
0.0100088	0.00719122	0.00432294	0.00491486	0.0077811	0.00420905	0.003306	0.00661997	0.00365383	0.015593	0.00433926	0.00823224
0.0101482	0.00712026	0.00550666	0.00666083	0.0160437	0.00731703	0.0093978	0.00868248	0.00836851	0.01008	0.00320292	0.00516
0.00463575	0.00783956	0.00411553	0.00617584	0.00630002	0.00722266	0.00732383	0.00412361	0.0048257	0.0059185	0.00395546	0.00843182
0.0058689	0.00422263	0.00328837	0.00484517	0.0121154	0.0113551	0.00581712	0.00861447	0.00765002	0.00796387	0.00508668	0.0066055
0.0101236	0.00548286	0.00509334	0.0076078	0.00515792	0.00921679	0.00363334	0.0119131	0.00557402	0.0139881	0.00330535	0.00552938
0.00827073	0.006082	0.00485446	0.00626146	0.00522621	0.00672153	0.00397096	0.00806803	0.01055	0.0103132	0.00490445	0.0048517
0.0208687	0.00424803	0.00377484	0.00678615	0.00737398	0.0161437	0.00651076	0.0053578	0.0068751	0.0108367	0.00499854	0.0148996
0.00694683	0.00959128	0.00278142	0.00570175	0.0083054	0.00934616	0.00478214	0.0105183	0.00585194	0.00599136	0.00410284	0.00879046
0.00565245	0.00549946	0.00421683	0.00506224	0.0127751	0.00568981	0.00440827	0.00621072	0.0184797	0.0144136	0.0067806	0.00996768
0.00608084	0.00656839	0.00525684	0.00915722	0.00690062	0.00581518	0.00736384	0.00896363	0.0070973	0.0211149	0.0093064	0.0118343
0.00419196	0.00415972	0.00330014	0.00617823	0.00737937	0.0144394	0.00734102	0.0087432	0.00473814	0.00809931	0.00641771	0.00833302
0.00661226	0.00596757	0.0032746	0.00615285	0.00839183	0.00878003	0.00702167	0.00705671	0.00606533	0.0058457	0.00466243	0.010085
0.00615037	0.00501422	0.00290181	0.00468625	0.00800138	0.0180571	0.00497321	0.00743096	0.00555505	0.0135358	0.00559429	0.00898568
0.005137	0.00515182	0.00365249	0.00442567	0.00861907	0.0179048	0.00628081	0.00695565	0.0073352	0.0103008	0.00453965	0.00819608
0.00601822	0.0065942	0.00358596	0.00593307	0.00739298	0.00957684	0.00455153	0.00568067	0.00668558	0.0136774	0.00446031	0.0072283
0.00522161	0.0059893	0.00300825	0.00750506	0.0078147	0.00629202	0.0052441	0.00487709	0.0083736	0.00538775	0.00382127	0.005721
0.00546524	0.00664729	0.00344664	0.00290904	0.00826916	0.00772701	0.00727873	0.00659167	0.0112886	0.00846862	0.00591428	0.0094659
0.00546668	0.0114154	0.00415313	0.00509195	0.0227333	0.00814116	0.00678377	0.0206487	0.00732279	0.0166242	0.00823378	0.00779073
0.00688551	0.0121407	0.00423249	0.00549331	0.00691434	0.026266	0.00530757	0.00823956	0.0144494	0.00774571	0.00505595	0.00710814
0.00759138	0.0127055	0.00284811	0.00633209	0.0137985	0.00844195	0.00562832	0.00440628	0.0111266	0.0282468	0.00688197	0.00801811
0.00820052	0.00750315	0.00399911	0.00447317	0.00517768	0.0143003	0.00420926	0.00464972	0.00820693	0.0122103	0.00403723	0.0152389
0.0051683	0.00916677	0.00463856	0.00419718	0.00630302	0.00957385	0.00465548	0.00428016	0.0214562	0.0141773	0.00403196	0.00710972
0.00958477	0.00455971	0.00253515	0.00443958	0.00857277	0.021377	0.00544844	0.00487956	0.00577051	0.014064	0.00393324	0.00905356
0.00507628	0.00844918	0.00359452	0.00482005	0.0048758	0.018317	0.00651384	0.0204784	0.0249055	0.00822387	0.00422097	0.0148664
0.00632395	0.00708239	0.00276548	0.00433593	0.00799886	0.00709624	0.00683958	0.00599039	0.0170366	0.0249962	0.00391268	0.00734765
0.00971864	0.0104403	0.00271206	0.00645215	0.00516343	0.0143325	0.00378846	0.00520807	0.0105283	0.00774367	0.00443395	0.00533796
0.00912137	0.00691775	0.00365877	0.00760165	0.005175	0.00886629	0.0058045	0.00504552	0.00670053	0.0082514	0.00390206	0.0138636
0.00821921	0.0122482	0.00388335	0.00689398	0.0104487	0.00698322	0.0060729	0.00463772	0.00626353	0.00502284	0.00403755	0.0125122
0.00391266	0.00573765	0.00335315	0.00430134	0.00483458	0.00951811	0.00852533	0.00544323	0.00547474	0.0149611	0.00811481	0.00601492
0.00528312	0.00904672	0.00558991	0.0060453	0.00597695	0.0120198	0.00645897	0.00588389	0.0153808	0.00713409	0.00929925	0.0078027
0.00550163	0.0136933	0.00301845	0.00750448	0.00819663	0.00640907	0.00510094	0.00516727	0.0101541	0.0103845	0.00650042	0.00551607
0.00848436	0.0094487	0.00306269	0.00497647	0.00678372	0.0191648	0.00960733	0.00922403	0.0115747	0.0241119	0.00352101	0.0080961
0.00650456	0.010854	0.00274694	0.00859491	0.00875719	0.0141839	0.0078024	0.00586181	0.0112817	0.00867118	0.00530452	0.00454449
0.00364672	0.010343	0.00384388	0.00455934	0.0120729	0.0101529	0.0085259	0.00525401	0.00612136	0.00385082	0.00544254	0.00466684
0.0068426	0.0113986	0.0039428	0.00364212	0.00973732	0.00468897	0.00738339	0.0049803	0.00592699	0.0038557	0.00653879	0.0190671
0.005241	0.0126938	0.00348451	0.00760131	0.00629116	0.00983847	0.00891409	0.00489489	0.00851079	0.0107289	0.005276	0.00863232
0.00405384	0.00559328	0.00270974	0.00461969	0.00519959	0.00569851	0.00905353	0.00757565	0.0106694	0.00547033	0.00407019	0.00517403
0.00404719	0.00880071	0.00256551	0.00617242	0.00635095	0.0125768	0.0103814	0.00522809	0.00906974	0.00708558	0.00306173	0.0102591
0.00540188	0.00412701	0.00670495	0.00405229	0.00952583	0.0104727	0.00709236	0.00413033	0.0081226	0.0108855	0.00387461	0.00933445
0.00590874	0.00579446	0.00370872	0.0104511	0.00467378	0.016486	0.00760165	0.00805773	0.00977683	0.0186332	0.00719615	0.00793066
0.00818143	0.00648911	0.00362233	0.00360912	0.00757394	0.00664462	0.0171506	0.00719417	0.00823614	0.0143364	0.00735611	0.00711209
0.00779718	0.00719769	0.00354312	0.0030521	0.00792927	0.0128628	0.00875757	0.00535022	0.00565325	0.00944201	0.00421492	0.00986777
0.00834261	0.0115698	0.00307126	0.00740421	0.00669391	0.0142157	0.00650199	0.00384058	0.00527655	0.00436426	0.00401255	0.00905549
0.00591192	0.0104172	0.0039015	0.005697	0.0122217	0.0112909	0.00984187	0.0110438	0.00547102	0.00691347	0.00578019	0.0037979
0.00587813	0.00660173	0.00405376	0.00386135	0.00660585	0.00610093	0.00500351	0.00649031	0.00763377	0.0110954	0.0124199	0.010879
0.00826288	0.0146543	0.00429592	0.00327125	0.00849348	0.0164859	0.00614933	0.00482393	0.0122169	0.00514316	0.00553312	0.00850503
0.00488337	0.00714796	0.00247862	0.00555472	0.00677482	0.0180225	0.00618231	0.00319338	0.00690513	0.013499	0.00610846	0.00747056
0.00647167	0.00637971	0.00283981	0.00547633	0.00436516	0.011878	0.0075945	0.0072837	0.0134149	0.0063644	0.00391856	0.00700499
0.00938604	0.00817909	0.00343428	0.00481505	0.0104258	0.0062567	0.0106635	0.00556757	0.0117115	0.00798924	0.00445299	0.00807667
0.00899161	0.00555441	0.00263151	0.00723716	0.00616713	0.0113939	0.00524996	0.00443727	0.0106773	0.00920979	0.00477779	0.00793031
0.00737465	0.00753631	0.00280089	0.00973168	0.00834381	0.0179885	0.00840498	0.00665344	0.00695375	0.0136019	0.00737346	0.0101858
0.00589596	0.00802949	0.00198011	0.00824131	0.00626759	0.0112567	0.00904595	0.00422076	0.0111987	0.00718523	0.00526338	0.0118669
0.00555259	0.0133755	0.00333417	0.00397433	0.00458947	0.00416351	0.0049507	0.00454338	0.0139602	0.0096192	0.00775356	0.00500152
0.00702418	0.00581863	0.00294584	0.0044663	0.0084757	0.0106701	0.00719984	0.00343971	0.00784019	0.00686548	0.00506432	0.00790513
0.00626096	0.00898248	0.00495651	0.00665609	0.0155571	0.00447112	0.00628118	0.00444767	0.00876909	0.00669438	0.00415393	0.00536292
0.0133543	0.00737913	0.00856629	0.00509389	0.00500988	0.00766633	0.00478977	0.00445167	0.0075522	0.00698984	0.0106464	0.00584434
0.00964508	0.00480769	0.00743723	0.00424617	0.00477251	0.0111205	0.012121	0.00475872	0.00661145	0.0113402	0.00442583	0.00994549
0.0068938	0.00921017	0.00400645	0.00410981	0.00961113	0.0115889	0.00568855	0.00605919	0.0111124	0.00746987	0.00689917	0.00895032
0.00697541	0.00782295	0.005714	0.00493771	0.00983458	0.0118609	0.00921961	0.00555512	0.0153675	0.00544755	0.00431298	0.00622806
0.0079481	0.011492	0.00388691	0.00573458	0.00849424	0.00465709	0.00468093	0.00503099	0.0134748	0.0100125	0.00581725	0.00704033
0.0120561	0.00745281	0.0039843	0.0044488	0.0124191	0.0108854	0.00477771	0.0061533	0.00677064	0.00642296	0.00400425	0.00621253
0.00881528	0.00730081	0.0055362	0.00588332	0.00775137	0.00381874	0.00775096	0.011172	0.00453247	0.0085132	0.0049311	0.00521984
0.00916125	0.00740395	0.00442982	0.00381065	0.021014	0.00673825	0.0071381	0.00304286	0.00946901	0.00711644	0.00305094	0.00377206
0.00520252	0.00866351	0.00363088	0.00500883	0.00394219	0.00549518	0.00704622	0.00799488	0.0087674	0.00425311	0.00505419	0.00359906
0.00683537	0.00547327	0.0051112	0.00493736	0.00582366	0.0043292	0.00778009	0.00302351	0.00674205	0.00576119	0.00507283	0.00459496
0.00571827	0.00636922	0.0052658	0.00490563	0.00540085	0.00489498	0.00613308	0.00352503	0.00699288	0.0389843	0.00360115	0.00657125
0.00614143	0.00611695	0.00398307	0.00539268	0.00560097	0.00930251	0.0124658	0.00361675	0.0184542	0.00923427	0.00384454	0.00588656
0.00566459	0.00621908	0.00436996	0.00342594	0.010979	0.00539694	0.0124982	0.00366273	0.00526072	0.0409153	0.00344932	0.00561483
0.0091616	0.00522267	0.00588295	0.00479151	0.00876384	0.00499573	0.00912622	0.00576674	0.00609143	0.00643322	0.00463939	0.0084921
0.00818591	0.00503385	0.00401611	0.0034271	0.00566155	0.00464196	0.0115707	0.00370926	0.0158242	0.00620111	0.00412417	0.0112903
0.00616474	0.00521465	0.00401066	0.00485071	0.0119228	0.0089217	0.00507614	0.00431284	0.0109687	0.00602052	0.0071094	0.00863827
0.00601955	0.00599097	0.00461313	0.00510163	0.00470392	0.0066136	0.0067328	0.00477333	0.0140485	0.00712838	0.00463706	0.0163263
0.00687636	0.00739964	0.00561879	0.00481084	0.00695062	0.00404427	0.0114283	0.00259484	0.0100414	0.0116576	0.00367575	0.00786366
0.0128328	0.00510488	0.00303192	0.00504354	0.00995074	0.00686259	0.00660116	0.00431008	0.012703	0.00649175	0.0041143	0.00636754
0.00958865	0.00545386	0.00322	0.00510856	0.00807772	0.0102503	0.00881062	0.00495973	0.0170968	0.00441246	0.00411686	0.00499629
0.00447021	0.00598831	0.00423038	0.00645283	0.0132123	0.00924297	0.012128	0.00566357	0.00960697	0.00430338	0.00522064	0.00484161
0.00859139	0.00489454	0.00621037	0.00581359	0.00693824	0.012267	0.00619714	0.00663891	0.0111772	0.00734453	0.00324377	0.0103972
0.00607571	0.0156252	0.00613234	0.00295429	0.00906543	0.00600168	0.0073735	0.00715441	0.00571781	0.0110728	0.00412577	0.00488828
0.00998342	0.00577067	0.00495029	0.00462956	0.00458046	0.00821841	0.0101347	0.00387666	0.00601437	0.0137006	0.00427274	0.0113464
0.00512951	0.00614996	0.00392316	0.0120222	0.00435354	0.0175055	0.00576323	0.0043331	0.00518433	0.00433885	0.00574644	0.0067206
0.00787884	0.00855029	0.00416149	0.00353108	0.00596478	0.00771668	0.00588429	0.0101059	0.0065551	0.00687173	0.00428956	0.00693244
0.00519521	0.00947071	0.00440375	0.00744077	0.00703172	0.00893402	0.0108658	0.00463433	0.00519638	0.00744434	0.00384667	0.00742313
0.00762491	0.00970622	0.00660238	0.00728553	0.00735844	0.00499099	0.00339955	0.00362084	0.00833172	0.00585029	0.00679106	0.00822361
0.00830667	0.0195402	0.00526747	0.00681323	0.0134181	0.00629213	0.0127942	0.00410014	0.00751654	0.00546001	0.00553312	0.00565231
0.00636061	0.00649954	0.00612429	0.00599524	0.00943135	0.0176563	0.00682268	0.00425522	0.00869253	0.0184664	0.00446109	0.00749619
0.00839441	0.00654207	0.00374425	0.00478951	0.00477322	0.0067208	0.00342149	0.00635996	0.00900734	0.0207729	0.00330921	0.0094042
0.00670117	0.00629112	0.0042717	0.00448959	0.00484527	0.0118261	0.00939897	0.00654277	0.0131531	0.00593989	0.00406197	0.0171604
0.00543233	0.00748767	0.00505571	0.00610138	0.00443405	0.0130562	0.00478276	0.00850103	0.00877224	0.00516953	0.00501265	0.00433308
0.00820477	0.0119981	0.00485938	0.00874287	0.00787964	0.00577614	0.00766582	0.00768531	0.0121365	0.00572058	0.00415824	0.00465339
0.00545104	0.0102765	0.00489655	0.0044827	0.00697798	0.00584207	0.00492401	0.00614937	0.0179385	0.0054588	0.00570364	0.00629385
0.00670098	0.00464082	0.00314191	0.00743631	0.00625177	0.00492436	0.00587766	0.00539481	0.0170933	0.00698417	0.00307785	0.00570182
0.00698196	0.00757245	0.00368405	0.00475917	0.010879	0.0104783	0.00919501	0.00580229	0.00870787	0.00812308	0.00531301	0.00638958
0.0116749	0.00930585	0.00323867	0.00404949	0.00583194	0.00713016	0.00622729	0.00650933	0.00700405	0.00518697	0.00457585	0.0133353
0.00754976	0.00956969	0.00356056	0.0112677	0.00570881	0.0113286	0.00427653	0.00547236	0.0045995	0.00505885	0.00524763	0.00840456
0.0120325	0.00748961	0.00336638	0.00582272	0.00702174	0.00894332	0.00928818	0.00607891	0.013575	0.0294008	0.00405713	0.0153449
0.00517061	0.00785698	0.00484561	0.0049634	0.00644698	0.00726724	0.00627113	0.00598242	0.00828368	0.0152721	0.0035035	0.00679211
0.00670623	0.00496776	0.0047626	0.00735029	0.00720966	0.00862977	0.00811305	0.00607481	0.00917422	0.01797	0.0054684	0.00493607
0.0114426	0.0115507	0.00385986	0.00419404	0.00631234	0.00724365	0.00661435	0.0030914	0.00961125	0.00599539	0.00378942	0.00577018
0.00694468	0.0111868	0.0043182	0.00515902	0.00566	0.0118293	0.00747252	0.00602725	0.00637855	0.00561258	0.0038743	0.00495104
0.00508947	0.010389	0.00400281	0.00484903	0.00545728	0.00729899	0.00591932	0.00625552	0.00742797	0.00607392	0.00401343	0.00749903
0.00854556	0.00902838	0.00585738	0.00567869	0.00352521	0.00611884	0.00567037	0.00836242	0.00710852	0.00561509	0.00334784	0.00707547
0.00707928	0.00983214	0.00615032	0.00628749	0.0122175	0.00619695	0.00619728	0.0033175	0.0122843	0.0240093	0.00555353	0.00833863
0.00563511	0.00807556	0.00396745	0.00724002	0.0102628	0.0115086	0.00941734	0.0055359	0.0110712	0.00625272	0.00428786	0.00743369
0.0149609	0.00631032	0.00523246	0.00683803	0.00670841	0.0113884	0.00646166	0.0113331	0.00750683	0.00606284	0.00467301	0.00741167
0.0190665	0.0132841	0.00548064	0.00562546	0.0044617	0.00617862	0.0075087	0.0098804	0.00651137	0.0057725	0.00476878	0.00683444
0.00679838	0.0121407	0.0109467	0.00546409	0.00448077	0.0045204	0.00518705	0.00507682	0.00553618	0.00443567	0.00486477	0.00669933
0.00689387	0.0054161	0.00511136	0.00667766	0.00617131	0.00816085	0.00505891	0.00524923	0.00343743	0.00626741	0.00391609	0.00704152
0.00963949	0.00964744	0.00682894	0.00453162	0.00499814	0.00573339	0.00430131	0.00751335	0.00344578	0.0312621	0.00445687	0.00611757
0.00714918	0.00872602	0.00669368	0.009131	0.00929761	0.00819239	0.00368899	0.00530481	0.00940853	0.0175911	0.00324766	0.00550944
0.00654719	0.0134923	0.00402042	0.00682943	0.00700928	0.00721971	0.00735286	0.00517651	0.00738809	0.00768216	0.00423008	0.00668623
0.0077584	0.00978648	0.00327413	0.00636109	0.00528935	0.00793096	0.00504273	0.00662265	0.00509755	0.0125643	0.00558199	0.00662425
0.00649444	0.00545252	0.00291088	0.00422563	0.0114208	0.0044265	0.00861659	0.00695634	0.00481295	0.00931473	0.00504461	0.00459256
0.00762958	0.00655163	0.00513642	0.00423087	0.00737376	0.00861958	0.00280827	0.00754937	0.00782433	0.0102545	0.0048167	0.00567129
0.00815005	0.005657	0.00869163	0.00598765	0.00594961	0.00901728	0.00704814	0.00498705	0.00791605	0.0272705	0.00670304	0.0195122
0.00742634	0.00933268	0.00325659	0.00683826	0.00476147	0.00609239	0.00486506	0.00542164	0.00923992	0.0138648	0.003485	0.0188645
0.00566737	0.00703397	0.00402487	0.0065706	0.00804195	0.00778914	0.005895	0.0172159	0.0059906	0.0147372	0.00385117	0.0144038
0.00739706	0.00640045	0.00501267	0.0044198	0.0105623	0.00325909	0.00879876	0.00431843	0.00898682	0.00579202	0.00388932	0.00693753
0.00575398	0.00659499	0.00460694	0.00366226	0.00359984	0.0044875	0.0037449	0.00767035	0.00532143	0.00586937	0.00543009	0.00534323
0.00498705	0.0131066	0.00408817	0.0040613	0.00585019	0.00436704	0.00615208	0.00666091	0.0144118	0.00679097	0.00578109	0.00936261
0.00636308	0.00880973	0.00614478	0.00636689	0.00593807	0.0040487	0.0058367	0.00559986	0.00400744	0.0100803	0.00374576	0.00542135
0.00596917	0.0102057	0.00671826	0.00672773	0.00801105	0.00415229	0.00729207	0.00316491	0.00869347	0.00745862	0.00501836	0.00666238
0.00776075	0.00650433	0.00341527	0.00497287	0.013406	0.0103826	0.00591927	0.00513917	0.00668143	0.0139108	0.00402625	0.0136902
0.0107151	0.00674772	0.00384608	0.00547522	0.0146648	0.0135568	0.0107072	0.00510692	0.00428889	0.0159003	0.00326288	0.00775833
0.0054639	0.00732936	0.00272064	0.00921345	0.011874	0.00777125	0.00519633	0.010059	0.00786571	0.00619566	0.00439106	0.00572348
0.00490027	0.00820051	0.00249994	0.00598454	0.00958175	0.00446815	0.00854542	0.00567738	0.00521747	0.0118059	0.00371208	0.00531105
0.00563957	0.0107574	0.00474453	0.00574986	0.0119188	0.00767709	0.00449109	0.0124123	0.00810366	0.00532684	0.00315611	0.00900887
0.00574293	0.00608429	0.00340608	0.00504164	0.0130248	0.00685539	0.00432349	0.00462419	0.00589576	0.00767924	0.00400815	0.0114851
0.00835085	0.0113729	0.00620625	0.00483257	0.00543937	0.00733537	0.00658677	0.00336508	0.01222	0.0126941	0.00269697	0.0132004
0.00615522	0.00519649	0.0055833	0.00551978	0.0145778	0.00457213	0.00345187	0.0043713	0.00411937	0.0128122	0.00481074	0.0115424
0.00498425	0.00445241	0.00612358	0.00889062	0.025373	0.00416349	0.00488139	0.00354317	0.0046253	0.0131899	0.00404767	0.00561368
0.00857458	0.00567406	0.00424492	0.00508672	0.00942291	0.00560877	0.0056626	0.00807349	0.00529532	0.0145424	0.0030883	0.00681834
0.00640325	0.00733019	0.0039189	0.00378752	0.00710327	0.00532566	0.00505625	0.0054354	0.00634608	0.00560692	0.00338897	0.00601977
0.00837579	0.00853424	0.00499307	0.00515184	0.00716999	0.00906769	0.00616696	0.00563577	0.0147364	0.00840681	0.0036659	0.00603758
0.0123122	0.00731303	0.00374633	0.00668358	0.0165824	0.0108586	0.00287137	0.00436363	0.00558953	0.0066261	0.00305445	0.00691448
0.00691078	0.0128967	0.00363547	0.010999	0.0144764	0.00576869	0.00771771	0.00351305	0.00877045	0.00474309	0.00259983	0.00382943
0.00745744	0.00629517	0.00745925	0.00849527	0.00922779	0.00499722	0.00380126	0.00531554	0.00541785	0.0129208	0.00319306	0.0112194
0.00829425	0.004977	0.00359352	0.0043504	0.00583759	0.00861709	0.00469651	0.00623552	0.00490247	0.0121378	0.00290603	0.00646683
0.00453293	0.00451032	0.00429205	0.00437913	0.0138403	0.00295312	0.00391278	0.0054876	0.00722373	0.0133385	0.00366719	0.00446878
0.00823087	0.0125303	0.00326293	0.00485358	0.00662143	0.0033952	0.0058163	0.00547236	0.00507317	0.00843487	0.00275695	0.00804277
0.00615047	0.00528804	0.0032596	0.00473037	0.00944356	0.00658757	0.00802651	0.0140398	0.00611076	0.0134695	0.00531875	0.00638838
0.00845486	0.00464037	0.00357449	0.00816618	0.00629031	0.00553201	0.00545473	0.00848557	0.00552444	0.00914643	0.0066696	0.00599771
0.00859198	0.00608302	0.00541679	0.00591145	0.0136903	0.00663419	0.00922268	0.00512385	0.00616088	0.00892829	0.00677437	0.00668276
0.00444139	0.0102944	0.0035713	0.00428372	0.0128924	0.00662915	0.00627398	0.00393256	0.0036904	0.0062143	0.00628635	0.0123042
0.00509228	0.0058445	0.00294092	0.0065547	0.0129235	0.00502197	0.00688468	0.0112628	0.00777846	0.00819974	0.00409159	0.0143806
0.00966268	0.012643	0.00441568	0.00463821	0.0202374	0.00689402	0.00604092	0.00445577	0.00628918	0.0100463	0.00347306	0.00610712
0.00605528	0.00446767	0.00423981	0.00554348	0.012694	0.0040475	0.0046663	0.00472407	0.00706099	0.0134795	0.00257417	0.00593427
0.00417731	0.0059483	0.00461262	0.00659461	0.0143477	0.00578194	0.00372126	0.00677689	0.00687973	0.00539325	0.00395416	0.00615902
0.00525184	0.00974061	0.00304958	0.00670681	0.0149334	0.0094022	0.00599634	0.00487397	0.0079994	0.00529977	0.00327438	0.0061537
0.00424003	0.0164013	0.00310167	0.00453526	0.00909582	0.0134387	0.00607292	0.00540446	0.00648652	0.00489444	0.00437219	0.00660438
0.00609321	0.00614349	0.00510829	0.00571569	0.0105861	0.0114067	0.0202423	0.00397335	0.00529385	0.00663936	0.00556767	0.00675594
0.0079963	0.00562075	0.00264863	0.00349453	0.013601	0.00702516	0.00383814	0.00482712	0.00891439	0.00499468	0.00537442	0.00961939
0.0101973	0.00736256	0.00290004	0.0032887	0.00577106	0.00818454	0.00866103	0.0106284	0.00796689	0.00475891	0.00356642	0.00850186
0.00514282	0.00544666	0.00441852	0.00370734	0.0211262	0.0135738	0.00677491	0.00415424	0.00475959	0.00733771	0.00340193	0.0104268
0.00588262	0.00697624	0.00369851	0.00411924	0.00786718	0.00919789	0.00843607	0.00552648	0.00390763	0.0113417	0.00978531	0.0180764
0.00533585	0.00694092	0.00452095	0.00339982	0.0040541	0.00961155	0.0121413	0.00455168	0.0113071	0.0189237	0.00383468	0.0103409
0.0112355	0.0162554	0.003403	0.00560257	0.00635776	0.0197207	0.00482143	0.00409655	0.00844238	0.00899021	0.009448	0.00654675
0.0105212	0.0123864	0.00510849	0.00629413	0.0120874	0.014469	0.00543748	0.00377091	0.00526779	0.019915	0.00461191	0.00736165
0.00794066	0.00503437	0.00283173	0.0044105	0.00736526	0.00684321	0.00627949	0.00449281	0.00511302	0.00683618	0.00421743	0.00774958
0.00786711	0.00619927	0.00351021	0.00536179	0.00821838	0.017441	0.00844958	0.0048702	0.0089075	0.0064459	0.00523647	0.00606527
0.0092637	0.00620055	0.00284988	0.00375034	0.00660416	0.0108698	0.00441362	0.00257178	0.00780755	0.00934686	0.00496514	0.00456637
0.00349855	0.00434571	0.00310948	0.00493812	0.0153063	0.0055946	0.00443686	0.00871857	0.00638725	0.00517818	0.00533336	0.0109784
0.00531483	0.0053742	0.00397598	0.00566329	0.0141697	0.0101624	0.00518216	0.00348061	0.00583374	0.00750738	0.00517811	0.00795402
0.00489208	0.00915737	0.00390098	0.00884216	0.00435999	0.0118096	0.00672834	0.00414105	0.00568279	0.0109297	0.00656449	0.0065284
0.00838177	0.00527253	0.00326225	0.00556981	0.0140538	0.0190724	0.0090716	0.00659566	0.00481282	0.0112699	0.00559978	0.00715418
0.00763598	0.00778873	0.0037208	0.0158723	0.0117478	0.0101602	0.0127029	0.00468422	0.0109611	0.00991897	0.00402031	0.00579542
0.00525742	0.00505034	0.00302928	0.00455152	0.00591614	0.00931268	0.00671245	0.00525317	0.0164944	0.00673704	0.00455574	0.00870957
0.0055035	0.00395577	0.00356373	0.00414667	0.0115274	0.0103609	0.00635929	0.00477966	0.004396	0.00495576	0.00618438	0.00420536
0.00685723	0.00758175	0.00316533	0.00383784	0.01505	0.0105779	0.00642119	0.00481525	0.00626803	0.00852859	0.00523204	0.00888029
0.00458076	0.00951721	0.00577444	0.00433795	0.00841698	0.0103958	0.00754103	0.00455385	0.00576255	0.0145609	0.00542576	0.00754708
0.00775326	0.00619773	0.00381362	0.00747727	0.0137106	0.0157477	0.0208887	0.00438277	0.0112836	0.00752446	0.00465779	0.0189032
0.0108713	0.00943388	0.00228804	0.00687253	0.00576608	0.00620743	0.00812503	0.0045523	0.00766801	0.00886406	0.00580144	0.00778754
0.00743128	0.00921543	0.00353696	0.00550208	0.0137508	0.00992753	0.00985743	0.00598345	0.00394659	0.00863371	0.00510371	0.0104697
0.00656008	0.00907587	0.00318605	0.0087297	0.00989473	0.00848162	0.00632989	0.00311562	0.00426245	0.00618538	0.00571937	0.00366483
0.00548927	0.00996183	0.00214681	0.00508717	0.00956008	0.00964162	0.00688135	0.00448181	0.00684242	0.00658678	0.00463093	0.00496334
0.0111008	0.00721752	0.00228792	0.00421216	0.0119532	0.00978658	0.00669027	0.00476024	0.00591352	0.00520548	0.00591473	0.00533383
0.00697507	0.00480582	0.00422028	0.00652355	0.00583913	0.00737372	0.0174218	0.00609283	0.00828384	0.00481589	0.00437633	0.00520157
0.00516663	0.00675658	0.00396903	0.00589652	0.011708	0.0123907	0.0060606	0.00584545	0.0105308	0.0190693	0.00422864	0.0126947
0.012745	0.00825097	0.004901	0.00768538	0.0164373	0.0173248	0.00804486	0.00517558	0.010249	0.00591229	0.00441806	0.00623642
0.00522553	0.00478819	0.00443442	0.00571337	0.00718916	0.0122202	0.0113668	0.00528802	0.00922955	0.0125206	0.00408468	0.00633928
0.00790372	0.00711185	0.00231071	0.0028199	0.00708242	0.0048999	0.016094	0.00499778	0.0110623	0.00677618	0.00408645	0.00540517
0.00530233	0.0110393	0.0066073	0.00497182	0.00754979	0.0224915	0.00590599	0.0146233	0.00686831	0.0105767	0.0041011	0.00428272
0.00837987	0.00449316	0.00472915	0.00538742	0.0139917	0.0128532	0.00914733	0.00662714	0.0166592	0.00508487	0.00353027	0.00569518
0.00517548	0.00594754	0.00289151	0.00722002	0.0130492	0.00958745	0.00532052	0.00468401	0.00867879	0.0146548	0.00521742	0.0068676
0.00396638	0.00960189	0.00471231	0.00635766	0.00348459	0.00925116	0.00902005	0.00489375	0.00541041	0.00863864	0.00475643	0.0126999
0.00644178	0.00555313	0.00379269	0.00479614	0.00885881	0.0126354	0.00900917	0.00399621	0.00876012	0.00659505	0.00425289	0.00955915
0.00687613	0.00528509	0.00666158	0.00580739	0.0136762	0.0111562	0.00808355	0.00479716	0.0129293	0.00707261	0.00327053	0.0058211
0.00636133	0.00555438	0.00283129	0.00792133	0.0118618	0.0119687	0.0044809	0.00396565	0.00601	0.0136741	0.00519481	0.00666625
0.00960577	0.00825299	0.00294769	0.00626863	0.00831688	0.0102163	0.00176926	0.00631566	0.00565708	0.0163802	0.00449078	0.00613131
0.00780292	0.00854078	0.0035942	0.00415824	0.0107578	0.0117856	0.00770187	0.00552579	0.00652924	0.0171954	0.00481237	0.00893599
0.00980108	0.00721614	0.0094443	0.00277357	0.00584372	0.00770659	0.00798528	0.00598647	0.0111223	0.0245018	0.00538729	0.00594892
0.012559	0.00721144	0.0050803	0.0082412	0.0156698	0.0142682	0.00623964	0.00537813	0.00738742	0.00767322	0.00394997	0.0118659
0.00754395	0.0113031	0.0040454	0.00595647	0.0126644	0.0119906	0.0061238	0.00825759	0.00497998	0.0161618	0.00447161	0.00758125
0.00678682	0.00683133	0.0048941	0.00274582	0.0148022	0.0168133	0.00656567	0.00453255	0.00763142	0.0077273	0.00532979	0.00900632
0.0100715	0.00975396	0.00455804	0.00593872	0.0082407	0.00755287	0.00888948	0.00482938	0.0150096	0.00636876	0.00630061	0.0111539
0.0049083	0.0104652	0.00533498	0.0043908	0.0118464	0.0137307	0.00493717	0.0103875	0.00872041	0.00741008	0.00555733	0.00947287
0.0066404	0.0122082	0.00668695	0.00848747	0.00999585	0.0151619	0.00656899	0.00543299	0.0051844	0.018904	0.00619898	0.0143712
0.00512786	0.0120649	0.002829	0.00386489	0.0124982	0.00534169	0.00897305	0.00357851	0.00754748	0.0071862	0.00373697	0.0130975
0.0042847	0.00954466	0.00488033	0.00508769	0.0164435	0.00478587	0.0109671	0.0064192	0.0056651	0.0102023	0.00329037	0.00675286
0.00696673	0.0074512	0.00612738	0.00446594	0.0106494	0.00577688	0.00618552	0.00425898	0.00656526	0.00614021	0.00650768	0.00536086
0.00433235	0.00952082	0.00250947	0.00373858	0.00945138	0.0103477	0.00607398	0.00681785	0.00501984	0.00947035	0.00416661	0.0106112
0.013745	0.00814367	0.00611557	0.00463833	0.00839301	0.0213297	0.00743428	0.00572478	0.00984629	0.0118196	0.00618536	0.00887774
0.0126459	0.00739733	0.0040069	0.00414867	0.00313343	0.00939288	0.00670722	0.00579381	0.0103244	0.00659475	0.00432629	0.00557342
0.00939995	0.00676963	0.00377827	0.004534	0.0153401	0.0115288	0.00532757	0.00374429	0.0109843	0.00399101	0.00520258	0.0148345
0.0093105	0.00812267	0.00491126	0.00479528	0.00654716	0.0155418	0.00663102	0.00555678	0.00683027	0.00940563	0.00449231	0.00843498
0.0173642	0.00578958	0.00375275	0.00468991	0.00658402	0.00914213	0.00638105	0.00617461	0.0093723	0.0124507	0.00467433	0.00945091
0.00874542	0.00705913	0.00349772	0.00662714	0.0121685	0.00843952	0.00511471	0.00492024	0.012306	0.0042514	0.00479748	0.0139823
0.00985485	0.00494099	0.00380973	0.0073722	0.00998865	0.0165366	0.00679178	0.00397615	0.00736042	0.0115406	0.00611941	0.00598088
0.0049712	0.00610187	0.00428474	0.00596174	0.00769763	0.00545565	0.00418625	0.00582363	0.00573024	0.00599046	0.00351945	0.00540018
0.00624823	0.00656608	0.00328931	0.00867583	0.00985264	0.0101906	0.0070023	0.0066773	0.00748968	0.0144524	0.003647	0.0132386
0.00565278	0.00581052	0.00381081	0.00513114	0.00890904	0.0111632	0.00478054	0.00708008	0.0103308	0.00437533	0.00374241	0.00813188
0.0120912	0.00887514	0.0048931	0.00733474	0.0173141	0.0127146	0.00364322	0.00459302	0.00635072	0.00768063	0.003749	0.00859016
0.00673	0.00591907	0.00429322	0.00515449	0.00766175	0.00583748	0.00644567	0.00631916	0.0167863	0.00428335	0.00527617	0.0129114
0.00823433	0.0124614	0.00370502	0.00762383	0.0116103	0.00764824	0.00966178	0.00398567	0.00616376	0.00695762	0.00321967	0.00655808
0.00473074	0.00816803	0.00422612	0.00633974	0.00809217	0.0274328	0.00375665	0.00672398	0.0147018	0.00792454	0.00350936	0.0181203
0.00717811	0.0113646	0.00455271	0.00630753	0.00560477	0.00730845	0.00672438	0.00740354	0.00645318	0.0038974	0.00416341	0.00810119
0.0184415	0.00677687	0.00626446	0.00429645	0.00872414	0.0115407	0.00568671	0.00524792	0.0172323	0.00511295	0.00509492	0.00909597
0.00970433	0.00666666	0.00453333	0.00785747	0.00899422	0.0101911	0.00527182	0.00438863	0.00438716	0.0111041	0.00431652	0.00930259
0.00595804	0.0088047	0.00364042	0.00784762	0.0102312	0.0104254	0.00798793	0.00597531	0.0145259	0.0063332	0.00332624	0.0153574
0.0133169	0.0107537	0.00339601	0.00494024	0.00398799	0.00538058	0.00487204	0.00849544	0.00517065	0.00877293	0.00388942	0.0060904
0.0128756	0.0076822	0.00406902	0.00507926	0.00995372	0.0135297	0.0123194	0.00466518	0.0086107	0.0144735	0.00496904	0.00940406
0.00902315	0.0124663	0.00313119	0.0101548	0.00906178	0.00691304	0.00494006	0.0174215	0.0113559	0.00546331	0.00538201	0.0122889
0.00626607	0.00550053	0.00507204	0.00550188	0.00651405	0.00710898	0.0043316	0.00538808	0.0124221	0.010735	0.00378788	0.00649775
0.00578561	0.00853636	0.00378556	0.00686593	0.0103041	0.0157756	0.00589999	0.00657076	0.0073398	0.00957565	0.00358426	0.0121731
0.0067057	0.00537119	0.00464054	0.0097121	0.00620228	0.00915027	0.00567522	0.00990013	0.00509716	0.00780821	0.00462662	0.0114526
0.0101066	0.00905515	0.00695906	0.00512328	0.00703289	0.0144522	0.00387996	0.00556262	0.0078858	0.0102903	0.00363006	0.00972154
0.00719745	0.00699969	0.00427486	0.00644743	0.00999527	0.00786095	0.00321843	0.00422201	0.00686112	0.00788339	0.00538987	0.0105095
0.00788957	0.00505279	0.0039258	0.00645213	0.00683038	0.00617755	0.00395386	0.0142777	0.00881425	0.00579477	0.00711491	0.00896884
0.0059185	0.00882897	0.00239418	0.00739451	0.0134432	0.0117036	0.00742483	0.00453067	0.00726923	0.0162476	0.00408421	0.00854669
0.0067659	0.00940488	0.00366717	0.00889233	0.00760933	0.0158401	0.00718918	0.00465868	0.00498029	0.00446995	0.00358148	0.00599781
0.00838618	0.00644174	0.00404778	0.00794175	0.00453137	0.0109223	0.00456628	0.00530496	0.014615	0.00323358	0.00479503	0.00668075
0.00660916	0.00992831	0.00407613	0.00618307	0.00553928	0.00881946	0.00503464	0.00532049	0.0118808	0.00865173	0.00283859	0.00646071
0.00549187	0.00812988	0.0035006	0.00411763	0.0143847	0.0192779	0.00355146	0.00523636	0.00778591	0.0083798	0.00322322	0.00886886
0.0062247	0.00867998	0.00410325	0.00446101	0.008156	0.0185671	0.00559597	0.00508453	0.00880008	0.0166719	0.00383015	0.00395898
0.00943821	0.00806409	0.00519089	0.0064082	0.0077261	0.0107148	0.012257	0.00480454	0.0137703	0.0120389	0.00434493	0.0114911
0.0108772	0.00963044	0.00532007	0.00482595	0.00605957	0.00615198	0.0067584	0.00738683	0.0087419	0.00977295	0.00351781	0.0098549
0.00610511	0.00768766	0.00449584	0.00647339	0.0101858	0.0121817	0.00470011	0.00792997	0.00809558	0.00457832	0.00505701	0.00810495
0.00505791	0.00773312	0.00508586	0.00783013	0.00936787	0.0210459	0.00752241	0.00684809	0.0121073	0.0211451	0.0036944	0.00967106
0.00660164	0.00716892	0.00399634	0.00416939	0.00736171	0.0230562	0.00460633	0.00366478	0.00454536	0.00829459	0.00345168	0.00561232
0.00583012	0.0069146	0.0033568	0.00599413	0.0184841	0.0228627	0.00343848	0.00338688	0.0266372	0.0155432	0.00404756	0.00960371
0.00968655	0.00618854	0.00338595	0.00565378	0.0074608	0.0311556	0.00434173	0.00470743	0.00896208	0.00597441	0.00650411	0.00414299
0.0069884	0.00860188	0.00431676	0.00496244	0.00801219	0.0188845	0.00464885	0.00744483	0.0106982	0.010885	0.00734459	0.00514876
0.00669732	0.00409915	0.00548879	0.00611941	0.00474553	0.00853662	0.00577942	0.00394069	0.00755394	0.00493021	0.00344354	0.00761086
0.00831025	0.00987852	0.00365176	0.00534611	0.00808524	0.0108936	0.00844494	0.00387352	0.00875144	0.00416011	0.0044198	0.00670944
0.00599222	0.015214	0.00293708	0.00538262	0.00866952	0.0080262	0.00780057	0.0056714	0.0121532	0.0146466	0.00785321	0.00888409
0.00896495	0.014935	0.00352421	0.00447295	0.0126719	0.011628	0.00415825	0.00553412	0.00983913	0.0173729	0.00433741	0.00486191
0.0115182	0.00851003	0.00448817	0.00769015	0.00902175	0.00971199	0.00429033	0.00584545	0.00734135	0.00547835	0.00775873	0.0078056
0.00607993	0.00542135	0.00404556	0.0100174	0.0106609	0.00798767	0.00444484	0.00509879	0.0150217	0.00597489	0.0032643	0.00607807
0.00474389	0.00653755	0.00425932	0.0115679	0.0157092	0.00811929	0.00415266	0.00938447	0.00786651	0.013229	0.00460879	0.0100166
0.00908255	0.00698956	0.00306294	0.00532069	0.00473872	0.00545914	0.0042877	0.00502392	0.00565358	0.0121229	0.00323055	0.00722892
0.00672019	0.00738874	0.00419797	0.0062251	0.00502538	0.0090693	0.00458598	0.00542343	0.00595505	0.00806304	0.00500454	0.00572486
0.00738984	0.00685463	0.00302402	0.00621588	0.00491423	0.00995122	0.00368362	0.00855615	0.0112224	0.0170195	0.00464491	0.00852726
0.0120072	0.0164358	0.00386523	0.00366434	0.00563494	0.00957627	0.0172697	0.0048817	0.00859875	0.00545314	0.00378016	0.00705704
0.0115358	0.00547136	0.00384959	0.00517448	0.00514294	0.00750436	0.0049543	0.00822773	0.0129356	0.00633092	0.00544447	0.0131221
0.0171301	0.00738088	0.00409789	0.00522728	0.00561724	0.00852729	0.00418454	0.003667	0.00514326	0.00977772	0.00354307	0.00809032
0.0101119	0.0145013	0.0035703	0.00459415	0.00770727	0.0130077	0.00458015	0.00536287	0.00534724	0.00871966	0.00733274	0.00529648
0.010397	0.00541123	0.0035407	0.00607915	0.00519644	0.00731011	0.00561529	0.0040844	0.00533087	0.00824453	0.00504998	0.00500435
0.00987198	0.00681763	0.0040212	0.00478986	0.00527503	0.00735644	0.00426254	0.00390916	0.0184812	0.00689216	0.0063494	0.00831598
0.00814521	0.00854949	0.00340962	0.00515341	0.00505483	0.00936364	0.00748781	0.00740677	0.0101719	0.00800854	0.00493229	0.00621406
0.00694452	0.00730215	0.00585677	0.00670317	0.00711331	0.0113088	0.00390995	0.00943151	0.00753196	0.0189599	0.00557789	0.00496011
0.00642923	0.0074747	0.0061897	0.00489619	0.00578814	0.0117052	0.00528426	0.00595829	0.0119846	0.00585157	0.0051576	0.00614645
0.0102053	0.00718206	0.00518006	0.0100402	0.00636855	0.00633195	0.00493607	0.00508837	0.00608866	0.00622996	0.00443913	0.00471946
0.00396811	0.00825266	0.00370404	0.0107314	0.0137827	0.0155482	0.00548167	0.00527202	0.010239	0.00825904	0.00318305	0.00454425
0.00631375	0.00825661	0.00485648	0.00494301	0.00768792	0.00841988	0.0038299	0.00616097	0.00691753	0.0370713	0.00402188	0.00738391
0.0110548	0.00515743	0.00549206	0.0104697	0.00671287	0.00797656	0.00440973	0.00516804	0.00919759	0.0121783	0.00607969	0.00638425
0.00809558	0.00661805	0.00312402	0.00482583	0.0124479	0.00376506	0.00551094	0.00537995	0.00790068	0.00906725	0.00268218	0.00868891
0.00500557	0.00888916	0.0031587	0.00425513	0.00769933	0.0062215	0.00507109	0.00602066	0.00627138	0.012924	0.00386772	0.00813894
0.00959617	0.00528008	0.0030685	0.00454913	0.00847907	0.0096793	0.00843403	0.00712363	0.00526043	0.0162886	0.00336345	0.0101052
0.0071014	0.00713191	0.00304814	0.00582399	0.00581797	0.00621992	0.00757231	0.00429298	0.018288	0.00427787	0.00383726	0.0102354
0.0101417	0.0075945	0.00365728	0.00572348	0.00773813	0.00630991	0.00500451	0.0062364	0.00493915	0.00733483	0.00315223	0.00692967
0.00658519	0.00594317	0.00434865	0.00709323	0.00792242	0.00486974	0.00600274	0.00738574	0.0147899	0.00630623	0.00514172	0.00547974
0.00820793	0.00936302	0.00310573	0.00384824	0.00743276	0.00862797	0.00439162	0.00574516	0.00551987	0.00641409	0.00569629	0.00974572
0.00467751	0.00749313	0.00321344	0.00415674	0.00994399	0.011495	0.00482914	0.00423474	0.0141929	0.00926	0.00362562	0.00929722
0.0064225	0.00480396	0.0044412	0.00456581	0.0100382	0.00990974	0.00435987	0.0065906	0.00615019	0.0173612	0.00595855	0.00569037
0.00591129	0.00932181	0.00466353	0.00466817	0.00600063	0.00780574	0.00470313	0.00357659	0.0142806	0.00553149	0.00424448	0.00872113
0.00843198	0.00757846	0.00332845	0.00623549	0.014959	0.00612978	0.00980538	0.00548618	0.00743323	0.0195659	0.00284861	0.00986595
0.00943792	0.00588466	0.00554047	0.00493996	0.0109086	0.00714356	0.0146125	0.00461989	0.00506106	0.0239922	0.00495303	0.00621487
0.00775091	0.00761378	0.00361033	0.00519445	0.00733698	0.0099471	0.00851426	0.00691096	0.0042438	0.00457836	0.00409449	0.0109806
0.00643164	0.00513893	0.00349754	0.00352516	0.0209562	0.00571699	0.00847176	0.00952713	0.00997861	0.0172934	0.00365233	0.00550972
0.00521171	0.00822881	0.00380339	0.0045075	0.0181195	0.0177168	0.0041452	0.0125376	0.00771349	0.00485373	0.00397016	0.00778533
0.00497411	0.0066665	0.00597495	0.00576045	0.00856587	0.00783845	0.0106022	0.00469724	0.00563308	0.0157306	0.00373725	0.00473285
0.00745809	0.00373953	0.00532985	0.00751363	0.00866392	0.00712494	0.00876696	0.00563318	0.00910993	0.00637957	0.00354207	0.00516756
0.00668906	0.00785086	0.00354181	0.00396818	0.00594671	0.00741932	0.00730809	0.00555438	0.0125717	0.00502422	0.00450362	0.00594571
0.00743813	0.00388315	0.00353679	0.0045718	0.0086244	0.00714477	0.00663011	0.00625181	0.00814475	0.0246233	0.00626261	0.00790762
0.00862502	0.0110516	0.00557687	0.00508303	0.00773252	0.00652329	0.00625755	0.00685174	0.00476424	0.00713682	0.00424746	0.00897226
0.00986482	0.00803974	0.00433511	0.00446338	0.00956547	0.0169525	0.00794483	0.00736744	0.00761292	0.00696969	0.00350822	0.0065076
0.00719234	0.00505811	0.00301366	0.00349686	0.00970247	0.0130929	0.0062307	0.0068557	0.0086703	0.00733688	0.00427522	0.00508912
0.00678229	0.0045667	0.00449112	0.00536841	0.00727135	0.0106531	0.00753041	0.00585	0.0134219	0.00850217	0.00264182	0.010905
0.0071728	0.00829786	0.00314569	0.00617428	0.0143016	0.00816873	0.0102722	0.00459966	0.00823616	0.0108012	0.0032052	0.00454426
0.0110768	0.00465588	0.00433213	0.00462291	0.0086809	0.0180544	0.00910503	0.00546808	0.00689166	0.0245703	0.00432036	0.00821086
0.00529424	0.00621389	0.00299216	0.00503243	0.00980175	0.00794731	0.0172476	0.00496436	0.0042366	0.00980844	0.00272909	0.0103866
0.00632163	0.00804673	0.00358413	0.00433821	0.0113633	0.0112595	0.00587619	0.00434014	0.00644633	0.00561608	0.00379795	0.0108932
0.00789616	0.00376738	0.00272925	0.00387835	0.0125855	0.0111777	0.00498214	0.00485219	0.00870344	0.00552103	0.00459489	0.00376416
0.0113478	0.0115386	0.00590449	0.00510141	0.0094963	0.00867334	0.00515334	0.00328396	0.00608793	0.0109168	0.00453772	0.00651354
0.00713607	0.01509	0.00284989	0.00459646	0.009322	0.00689086	0.0154348	0.00951816	0.0100045	0.0123467	0.00458421	0.00594429
0.0128139	0.00782924	0.00284643	0.00482963	0.00653935	0.00558892	0.00701469	0.0083788	0.005751	0.00789086	0.0043595	0.00509113
0.0108681	0.00468779	0.00317127	0.00550441	0.0139104	0.0133037	0.00628221	0.00460406	0.0189895	0.00821745	0.00289194	0.0144206
0.0115949	0.00571346	0.00478813	0.00420718	0.00695719	0.00705758	0.00640198	0.00795354	0.00834362	0.00869146	0.00376266	0.009086
0.0042753	0.00871512	0.0055536	0.00515679	0.00596582	0.00963395	0.00524099	0.0037512	0.0115162	0.0175801	0.00955104	0.00387908
0.00514078	0.00505653	0.0029054	0.0039417	0.0110659	0.00848589	0.00341033	0.00447116	0.0070483	0.00793499	0.00521699	0.00662634
0.00490121	0.00502661	0.00418358	0.00439734	0.0162806	0.0128372	0.00677944	0.00547205	0.0046036	0.0114533	0.00617942	0.00516789
0.00747788	0.0103805	0.00472808	0.00578099	0.0094596	0.00924289	0.0066024	0.00485356	0.0125326	0.00986107	0.0106348	0.00683693
0.0146364	0.00600685	0.00313023	0.00461693	0.00567219	0.0156402	0.00553928	0.00554124	0.00803101	0.011331	0.00540479	0.00685292
0.0117491	0.00598294	0.00315521	0.00347969	0.00880239	0.0149584	0.00740249	0.00477195	0.00885655	0.0123505	0.00500079	0.00667719
0.00540124	0.00564148	0.00340479	0.00417882	0.0126482	0.00510514	0.00382465	0.00401417	0.00767473	0.0110038	0.00537894	0.00763275
0.00692336	0.00586826	0.00290021	0.00667926	0.010081	0.0081731	0.00910532	0.00451895	0.00887056	0.00734089	0.00581999	0.0106123
0.00724391	0.00809738	0.00334391	0.00413645	0.0124481	0.00971742	0.00499986	0.0107122	0.00799962	0.00950843	0.00458887	0.0117067
0.00706211	0.00393085	0.00328897	0.00514615	0.00576386	0.0133937	0.00882497	0.00665003	0.0077569	0.00724869	0.00365014	0.00537426
0.00808073	0.0058645	0.00408147	0.00565581	0.00714345	0.00824602	0.0108647	0.00494851	0.0138226	0.00869894	0.00418975	0.00570907
0.00637598	0.00718439	0.00421114	0.00621614	0.0103952	0.0144534	0.0113854	0.0042405	0.0132614	0.00664894	0.00549074	0.00542371
0.00647937	0.00551509	0.00244842	0.00385416	0.0198438	0.014986	0.00870801	0.00452687	0.00962356	0.00737371	0.00410503	0.00369864
0.00604811	0.00653465	0.00447883	0.00351397	0.00429346	0.0105866	0.00608826	0.00502094	0.00916607	0.0121591	0.00436711	0.00788203
0.0064364	0.00524849	0.0031441	0.00446372	0.00428099	0.00522366	0.00530928	0.00907277	0.00703	0.0245804	0.00397315	0.00426993
0.00516876	0.00581938	0.00282271	0.00372237	0.00832169	0.0156471	0.00471436	0.00790671	0.00722495	0.0156656	0.00486855	0.0060434
0.00485786	0.00525811	0.00345058	0.00430594	0.0157268	0.0121351	0.00714963	0.00625775	0.0464999	0.0248693	0.00415104	0.0047869
0.00630692	0.00678318	0.00477017	0.00315026	0.0111581	0.0121836	0.00639467	0.00422678	0.0058384	0.00549988	0.0057211	0.00465528
0.00695621	0.0046913	0.00727649	0.00501888	0.0236028	0.0181159	0.00974866	0.00393092	0.00646693	0.027079	0.00596033	0.00577601
0.00341876	0.00485704	0.00839944	0.00578152	0.0152213	0.00868139	0.00766841	0.00361252	0.0202426	0.00442102	0.00850608	0.01025
0.00545174	0.00551231	0.00485436	0.00737272	0.0054852	0.0122249	0.00844284	0.00385	0.00771539	0.0231213	0.0048456	0.00614411
0.00492023	0.00776276	0.00464988	0.00431625	0.0146861	0.0101561	0.00723894	0.00464724	0.00919865	0.00890183	0.00387777	0.00615617
0.00559752	0.0155542	0.00296953	0.00829047	0.0163856	0.0122072	0.00431627	0.00574467	0.0128161	0.0132513	0.00371639	0.00606466
0.00466273	0.00503282	0.00391543	0.00400729	0.0118182	0.018205	0.00868274	0.00366412	0.0127456	0.0118282	0.0054391	0.00503715
0.0077074	0.00663673	0.00445426	0.0104618	0.0105552	0.0123451	0.00663649	0.00598927	0.0119194	0.00551129	0.00496502	0.0052656
0.0056308	0.00474726	0.00355143	0.00465834	0.011099	0.00754342	0.0147938	0.00309994	0.0134267	0.00685178	0.00281268	0.00534723
0.00625391	0.00506816	0.00583335	0.00623926	0.019959	0.0102712	0.0112856	0.00325111	0.0101702	0.00697996	0.0058815	0.00441556
0.00712956	0.00561449	0.00307531	0.00745345	0.0180051	0.00815539	0.00962855	0.00459579	0.00689196	0.0161722	0.00827887	0.00431934
0.00632155	0.0170986	0.00613121	0.00479636	0.00887441	0.0111304	0.00715147	0.00248814	0.013255	0.00892748	0.0065922	0.00474844
0.00775708	0.00512246	0.00218634	0.00596905	0.00677401	0.00654438	0.00706381	0.00519803	0.0149771	0.0281792	0.00645205	0.00548967
0.00481622	0.00483952	0.00468236	0.00380348	0.0108268	0.00640575	0.0132154	0.00501456	0.0205104	0.00956815	0.00913429	0.00371055
0.0087023	0.00674614	0.00722413	0.00579715	0.00890189	0.0141823	0.00786774	0.0063524	0.00813992	0.00453923	0.00366554	0.00499939
0.0053884	0.0105643	0.00397435	0.00608693	0.0124989	0.00901644	0.00840765	0.00790022	0.00664258	0.0123398	0.00430523	0.00701081
0.00419498	0.00906969	0.00422463	0.0107399	0.00733853	0.00690142	0.00552676	0.00617662	0.00642873	0.00858884	0.00400464	0.00857683
0.00493534	0.00413038	0.00409143	0.00652291	0.00992843	0.00671069	0.00479225	0.00596132	0.0109344	0.00464154	0.00629385	0.0182271
0.00747106	0.0127215	0.00324794	0.00569051	0.0104845	0.00659534	0.00992691	0.0085984	0.0421169	0.00606808	0.00527737	0.00572077
0.00542084	0.0078126	0.0056688	0.00725874	0.00470908	0.0129638	0.00618123	0.00480692	0.00728898	0.0111169	0.00349391	0.0182371
0.0051628	0.00657987	0.00301408	0.00530513	0.0124193	0.0095917	0.00507123	0.00788038	0.00546482	0.00846081	0.00721382	0.013435
0.00358693	0.00433671	0.00388028	0.00673456	0.00832073	0.00825597	0.00996639	0.00739335	0.0173261	0.0148726	0.00403704	0.0103293
0.0132415	0.00741115	0.00411952	0.00948397	0.00759314	0.00640207	0.00608895	0.00555256	0.00658137	0.00697127	0.00482065	0.00717436
0.0102803	0.00534326	0.00661697	0.00806331	0.0127131	0.0166445	0.0125393	0.00623451	0.013229	0.0156651	0.00557927	0.00921689
0.00566368	0.00669151	0.00366084	0.00412494	0.0137386	0.0102982	0.00599745	0.0059199	0.00859018	0.0112839	0.0027813	0.00854742
0.0063069	0.0084661	0.00373652	0.0062681	0.0152405	0.00916487	0.00489365	0.00360358	0.0126993	0.00543153	0.00527845	0.00732704
0.00522607	0.0160627	0.00609038	0.00431293	0.00888355	0.0194166	0.00388669	0.0099134	0.0117942	0.00769964	0.00676103	0.0131185
0.0114507	0.0051507	0.00541343	0.00668256	0.00982635	0.00630127	0.0038482	0.00745635	0.00850967	0.00756454	0.0041246	0.00733878
0.0171109	0.00578642	0.00295605	0.00774765	0.0126405	0.0161988	0.00790826	0.00400485	0.00639921	0.00636904	0.00673242	0.00769585
0.0120174	0.00578129	0.00559674	0.00661672	0.010113	0.00866249	0.00322617	0.00584726	0.00754729	0.00807937	0.00322668	0.00816018
0.00834937	0.00572822	0.00279915	0.00418081	0.00917869	0.013327	0.00815428	0.00643494	0.0131684	0.00670956	0.00648084	0.00800435
0.0063233	0.00761527	0.00822982	0.00555975	0.00534154	0.00950568	0.00690066	0.0049942	0.0130689	0.0159526	0.00484327	0.00934931
0.00653702	0.00753133	0.00372985	0.00575781	0.00947876	0.0115668	0.00769092	0.00496395	0.00753645	0.00998203	0.0059727	0.00847918
0.00782728	0.0107588	0.00310939	0.00471687	0.00652435	0.00515442	0.00736306	0.00737457	0.0142161	0.00945552	0.00536198	0.00892459
0.0066948	0.020601	0.0043144	0.00717363	0.00817195	0.0098493	0.0110909	0.0110698	0.0124143	0.00562117	0.00293087	0.00500565
0.00496544	0.0131545	0.00566365	0.00977409	0.00743147	0.00862646	0.00857627	0.00534556	0.00680335	0.00634847	0.0032529	0.00464186
0.0042626	0.00634205	0.00310205	0.00479074	0.00906555	0.00900762	0.00932557	0.00656486	0.00703531	0.0162894	0.00430774	0.00530193
0.00763976	0.00802647	0.00590445	0.00738123	0.00635754	0.0104817	0.00666153	0.00571605	0.0141852	0.00698536	0.00414095	0.00964868
0.00469164	0.00608704	0.0040829	0.00746887	0.00726883	0.0151539	0.00819877	0.0082343	0.00882273	0.00579895	0.0048329	0.00925797
0.00554302	0.00932008	0.00656535	0.00878536	0.00832033	0.00931094	0.00565106	0.00416714	0.0144493	0.0108338	0.00417864	0.014228
0.00437469	0.0126884	0.00331603	0.00472485	0.0155342	0.0109277	0.00807708	0.00683523	0.0143783	0.0201737	0.00367245	0.0069322
0.00723533	0.00492351	0.00398131	0.0104168	0.0120513	0.00644413	0.00762588	0.00527925	0.0119271	0.00672132	0.00680963	0.00541557
0.00745209	0.0123282	0.00361764	0.00619873	0.00547426	0.0136323	0.00710926	0.00332691	0.0108355	0.00468191	0.00535078	0.00417672
0.00901813	0.00852783	0.00412478	0.00606393	0.00627439	0.0109624	0.00838486	0.00727868	0.00750224	0.00428579	0.00382615	0.0055706
0.00688645	0.006599	0.00345642	0.00699844	0.00811965	0.0130226	0.00918569	0.0103554	0.0155605	0.00408585	0.00402778	0.00813762
0.00710196	0.0050828	0.00589596	0.00609397	0.00511218	0.00971685	0.0064049	0.00452868	0.00711046	0.00725999	0.00435238	0.0062559
0.00593483	0.00668299	0.00607188	0.0104229	0.00862287	0.00740198	0.00689974	0.0142868	0.0220373	0.00645148	0.00742651	0.00595675
0.0112247	0.00680641	0.00556446	0.00850029	0.00545984	0.0157309	0.00604517	0.00981127	0.0109465	0.00597638	0.00479894	0.00657001
0.00786534	0.00537642	0.00303259	0.00597479	0.0102965	0.00958799	0.00554251	0.00705835	0.0113829	0.0151731	0.00579783	0.00458892
0.0085051	0.0120239	0.00564862	0.00612859	0.0120119	0.00922108	0.0050885	0.00604268	0.0101539	0.00960899	0.0049139	0.00835403
0.00592922	0.0129879	0.0030325	0.00554633	0.0111206	0.0054897	0.00555747	0.00977873	0.00634816	0.00445817	0.00400903	0.00674098
0.00557632	0.00661997	0.0038953	0.00679702	0.00867064	0.00709836	0.00616389	0.00549155	0.00687448	0.00563389	0.00650837	0.00600189
0.00800029	0.00602572	0.00497206	0.00802094	0.00862071	0.0103143	0.00425751	0.00725176	0.00688533	0.00749296	0.00413752	0.00647274
0.00618611	0.00665419	0.00291608	0.00712363	0.00892292	0.0141453	0.00790066	0.00726369	0.0121015	0.00463661	0.00369855	0.00798636
0.0115508	0.00812412	0.00344998	0.00572244	0.00567865	0.0187042	0.00630087	0.00721982	0.00833268	0.0209163	0.00545019	0.0054503
0.0084191	0.00877875	0.00553236	0.00675954	0.00699515	0.00756359	0.00348355	0.00825141	0.00665599	0.00730713	0.00461933	0.00479711
0.00874226	0.00528022	0.00347146	0.00691746	0.0199994	0.00444165	0.00859493	0.00452813	0.00704805	0.0073399	0.0038093	0.00992902
0.00509805	0.00574495	0.00333123	0.00545265	0.00641067	0.00877344	0.00332558	0.0108346	0.00705106	0.00816799	0.00619915	0.0106472
0.00544591	0.00738413	0.0039199	0.00993925	0.00594583	0.00756636	0.00963585	0.00545847	0.0116524	0.00737688	0.00639962	0.00645325
0.00478572	0.00829421	0.00325922	0.0059902	0.00404459	0.00766176	0.00552817	0.0103318	0.00861619	0.00584761	0.00671795	0.00812206
0.0103537	0.0067835	0.00308484	0.00703203	0.0123258	0.0101783	0.00488711	0.0060832	0.00508546	0.00669529	0.00413639	0.00446334
0.00778857	0.0119892	0.00315023	0.0118511	0.00684232	0.016645	0.00698509	0.00851635	0.0152337	0.0123457	0.00470802	0.00512524
0.00613425	0.00663893	0.0045795	0.0139628	0.0101602	0.01279	0.00929524	0.0122743	0.00891833	0.00679447	0.00443651	0.00619306
0.00601653	0.00602704	0.00393677	0.00645487	0.0078436	0.0104628	0.0054746	0.00939848	0.0160914	0.0121439	0.00800889	0.00461521
0.00660086	0.00653728	0.00269396	0.00411834	0.0200958	0.00698916	0.00522844	0.00628202	0.00630266	0.00635099	0.00390977	0.00456873
0.0139259	0.00498847	0.00436912	0.0055026	0.00575565	0.00421207	0.00615393	0.00571592	0.00908496	0.00803894	0.00464945	0.00943411
0.00870183	0.00726766	0.00502137	0.0110584	0.00838702	0.0114508	0.00851762	0.00875993	0.0163231	0.0128738	0.00418899	0.0102135
0.0074195	0.00745561	0.00704895	0.00865743	0.00630722	0.00533505	0.00514838	0.0044543	0.00803989	0.0046016	0.00530766	0.00954999
0.00636852	0.0229385	0.00338605	0.00827647	0.00512211	0.0219112	0.00420553	0.00455362	0.0105063	0.0125278	0.00749993	0.0048031
0.0124999	0.00569601	0.00582821	0.00613804	0.010367	0.00861089	0.0106026	0.00546047	0.00649574	0.00501997	0.00498023	0.00649808
0.0109951	0.00596168	0.00373667	0.00417232	0.00497573	0.00723581	0.0136394	0.00531722	0.0102088	0.01118	0.00277374	0.00719936
0.00391802	0.00531045	0.00314647	0.00765487	0.0125995	0.0138064	0.00590598	0.00610724	0.00871125	0.0198415	0.00536669	0.00451584
0.00435979	0.00988018	0.00289451	0.0046449	0.00481731	0.0139049	0.00479698	0.0205103	0.00943883	0.0104578	0.00366659	0.00921168
0.00703331	0.0072217	0.00633958	0.00634837	0.00443472	0.00795513	0.00722903	0.00856225	0.0152153	0.00854341	0.00550876	0.00657252
0.00454902	0.00699269	0.0053329	0.00637817	0.0109134	0.00700569	0.00717904	0.00465758	0.00625113	0.00999512	0.00859289	0.00681382
0.00853961	0.00663792	0.00372644	0.0059234	0.0160174	0.0237968	0.00450411	0.0206281	0.0075799	0.00536271	0.00316622	0.00467205
0.00874114	0.00594304	0.00607467	0.00646116	0.00677595	0.00998295	0.00596894	0.00877098	0.00784738	0.00767466	0.00552138	0.004742
0.00556623	0.00556182	0.00439234	0.00621233	0.0111994	0.010167	0.00895394	0.00982556	0.00919109	0.0110471	0.00260141	0.00735421
0.00720599	0.00593781	0.00411764	0.00627172	0.0212129	0.00850103	0.00658329	0.00489662	0.0141429	0.00753555	0.00364912	0.00475105
0.00551722	0.00930883	0.0033287	0.00432303	0.00794514	0.011607	0.00889879	0.00669574	0.00429601	0.00738946	0.0038993	0.00552237
0.00925908	0.00698139	0.00356305	0.00392064	0.0107893	0.00635536	0.0052519	0.00571321	0.00504045	0.0058716	0.00372521	0.00718717
0.020334	0.00893429	0.00665925	0.00654032	0.00720253	0.00467317	0.00508804	0.00576771	0.00862294	0.0141319	0.00459707	0.010011
0.00513306	0.0144487	0.00287545	0.00447944	0.00909727	0.0101913	0.00751436	0.00615786	0.00577059	0.00850727	0.00238804	0.00730599
0.0124243	0.00591644	0.00318918	0.0053502	0.00480064	0.00935166	0.00605572	0.00717227	0.0110359	0.0128552	0.00380384	0.00610349
0.00607204	0.00514623	0.00356228	0.00497814	0.00606886	0.0142547	0.00816949	0.00552905	0.015525	0.0142218	0.00318387	0.00684046
0.00598104	0.01254	0.00361809	0.00318406	0.00892868	0.00627592	0.00766861	0.00440132	0.0136034	0.0117919	0.00324351	0.00552534
0.00817816	0.00853987	0.00308079	0.00544669	0.00604521	0.00419119	0.00758886	0.00431973	0.00909077	0.00945597	0.00470053	0.0061467
0.00394678	0.00909348	0.00313145	0.00416567	0.00965988	0.00644739	0.00603494	0.00392346	0.0269945	0.00673611	0.00221359	0.00771413
0.00900317	0.00738052	0.00308097	0.00427721	0.008858	0.0100115	0.0150048	0.00436592	0.00543097	0.00742062	0.00269944	0.00631286
0.00657162	0.00486804	0.0034019	0.00478121	0.0111415	0.00709685	0.00611775	0.00575989	0.00901384	0.0112604	0.00538338	0.00734974
0.00701207	0.00556905	0.00422587	0.00414709	0.00829253	0.00557077	0.00649889	0.00435296	0.00914483	0.0111138	0.00469405	0.00635898
0.00843023	0.00927143	0.00452762	0.00592864	0.013544	0.00453847	0.00788207	0.0155648	0.00506775	0.00412456	0.00326249	0.00760906
0.00545691	0.00537849	0.0031256	0.006774	0.00557229	0.0162814	0.00550604	0.0067922	0.0144905	0.0116231	0.00282948	0.00606234
0.00659257	0.00553387	0.00374382	0.00370004	0.00656304	0.00682914	0.0130343	0.00369404	0.0078481	0.013654	0.00337688	0.00620541
0.00829252	0.0096526	0.00487128	0.00357323	0.0189636	0.00801546	0.00558906	0.00405942	0.00751195	0.0103202	0.00558041	0.00907568
0.0142555	0.00906849	0.00656839	0.00507789	0.00794091	0.00604899	0.00598168	0.0058407	0.00879332	0.00702004	0.00313807	0.00485567
0.00731193	0.0063406	0.0041145	0.00671251	0.0108847	0.00536805	0.00544841	0.00577828	0.00464691	0.00668888	0.00378341	0.00462996
0.0107561	0.00876361	0.00452832	0.00483038	0.00797059	0.00860568	0.00544419	0.00636112	0.0175119	0.0138424	0.00437859	0.00578766
0.013307	0.00492523	0.00356252	0.00394684	0.0133323	0.00510788	0.00422993	0.00584413	0.0110044	0.00477534	0.00345351	0.00664024
0.00957635	0.00779896	0.00367162	0.00565292	0.00573653	0.00822308	0.00935479	0.00452134	0.0108154	0.0141718	0.00408808	0.00441843
0.00455024	0.00481441	0.00299872	0.00627466	0.00694629	0.00490542	0.00383316	0.00994309	0.007025	0.0165552	0.00457585	0.006097
0.00800245	0.00700701	0.00534289	0.00472323	0.014527	0.00880029	0.00385093	0.00964594	0.00529733	0.0187833	0.00360783	0.0055441
0.0059741	0.00943301	0.00340118	0.00598699	0.00492549	0.00423009	0.00496575	0.00585079	0.00552982	0.00807645	0.00493838	0.00576077
0.00658694	0.00936936	0.00431424	0.00531133	0.0124962	0.012931	0.00649356	0.00376141	0.0110191	0.0096823	0.00324439	0.00569102
0.00618889	0.0103908	0.00633948	0.00521832	0.00969954	0.0126165	0.0109936	0.00863057	0.00746182	0.00860521	0.0051721	0.0128148
0.00787674	0.00516409	0.00460818	0.00523894	0.00665959	0.00388079	0.00617994	0.00705516	0.00675059	0.00962167	0.00387617	0.0107762
0.00686933	0.00509228	0.00424771	0.00595081	0.0139134	0.0124247	0.00618745	0.0089925	0.00478936	0.00713232	0.00213772	0.00542458
0.00882166	0.00719879	0.00325526	0.00430214	0.0105203	0.0154937	0.0180848	0.00682642	0.00586417	0.0101304	0.00360995	0.0102629
0.00927733	0.0109686	0.00292304	0.00464171	0.0125169	0.0118105	0.00779206	0.00521488	0.0042791	0.00853493	0.00431346	0.00765376
0.00802201	0.00718491	0.00326844	0.00542078	0.0075729	0.0111258	0.0047038	0.00651725	0.00526805	0.00779949	0.00321924	0.00380673
0.00525115	0.00665272	0.00346544	0.00662054	0.0132974	0.0116338	0.00776157	0.0104333	0.00671964	0.00994563	0.00454014	0.00797209
0.00576015	0.0124977	0.00300897	0.00394083	0.0145403	0.0100852	0.00863119	0.00667608	0.00687273	0.00867083	0.00526245	0.00929729
0.00457165	0.00487013	0.00269362	0.00602916	0.00677038	0.0201567	0.00441372	0.00586874	0.00688045	0.0095672	0.00616574	0.00719994
0.00997465	0.004538	0.00574778	0.00376128	0.0175641	0.0215529	0.00484678	0.00968555	0.0105173	0.0115515	0.00400662	0.00666926
0.0105124	0.0129111	0.00352343	0.00480025	0.0114963	0.024282	0.016761	0.00713971	0.00901675	0.00844295	0.00360882	0.00717754
0.00984422	0.0188176	0.00375618	0.0041152	0.0160231	0.0193221	0.00961344	0.00686519	0.00590208	0.0136537	0.00359992	0.0111983
0.00540793	0.00809188	0.00388172	0.00536815	0.0110559	0.0166971	0.00729115	0.0106868	0.00665051	0.00726868	0.00712851	0.0043583
0.00827679	0.00681508	0.00437471	0.0040088	0.00836308	0.00970718	0.00609715	0.00741129	0.00569956	0.00824826	0.00357124	0.00518832
0.00986839	0.00391563	0.00430808	0.00562692	0.0134398	0.0146977	0.00735724	0.00632314	0.0165682	0.00830122	0.00407256	0.00909306
0.00745072	0.00735419	0.0034961	0.00399035	0.022982	0.0113077	0.00671731	0.00588114	0.00930205	0.00559134	0.00468055	0.00452938
0.0112675	0.0101134	0.00365314	0.00544274	0.0205889	0.00642843	0.00633179	0.00448102	0.00722084	0.00812751	0.00605647	0.00524509
0.00507995	0.0043408	0.0030385	0.00405956	0.00657946	0.0144932	0.00678079	0.00418767	0.0096728	0.00455377	0.00492687	0.0122061
0.0052889	0.00387853	0.00462737	0.00459133	0.0112808	0.0125159	0.00814998	0.00404	0.00720779	0.0108685	0.00416916	0.0168868
0.00616809	0.00568299	0.0041314	0.00772536	0.0188542	0.00754337	0.00931833	0.00503048	0.00537494	0.00782007	0.00639051	0.0106494
0.00558854	0.0077047	0.00489967	0.00391388	0.0170769	0.0130316	0.010249	0.00489077	0.00426188	0.0100235	0.00512032	0.0114572
0.00736332	0.0105484	0.00302698	0.00437086	0.00529721	0.00838875	0.00539003	0.00491544	0.0139783	0.00945704	0.0058647	0.00931974
0.00480679	0.00567262	0.0031471	0.00508591	0.012999	0.0083725	0.0074076	0.00646515	0.00541667	0.00589575	0.00482417	0.00430887
0.0084135	0.0114881	0.00545515	0.00518977	0.0164247	0.0134109	0.00925076	0.00462608	0.00855787	0.00826011	0.00786398	0.00494793
0.00695168	0.00530125	0.00389065	0.00726928	0.00571292	0.00762122	0.00637819	0.00439952	0.0137833	0.0172126	0.00570663	0.00518019
0.0108885	0.0072538	0.00329266	0.00453328	0.0108215	0.0141618	0.00687798	0.00482461	0.00971014	0.00813941	0.00372977	0.00683927
0.00723575	0.00965198	0.00416217	0.00368036	0.0115526	0.0139022	0.00466873	0.00480671	0.00365578	0.0170632	0.00399212	0.00983514
0.00826543	0.00554504	0.00341355	0.00462803	0.0108271	0.00696591	0.00481717	0.00427157	0.00824638	0.00731827	0.00431696	0.00529499
0.0102009	0.00670759	0.0026757	0.00454637	0.00959158	0.00860868	0.00820312	0.00698252	0.00608096	0.00617811	0.00492202	0.00511393
0.00885412	0.00740564	0.00406326	0.00424661	0.00997788	0.0118068	0.00709898	0.0058361	0.00471375	0.00847405	0.00412795	0.00531896
0.00512432	0.00672029	0.00289619	0.00431444	0.00925104	0.00553017	0.00697941	0.00531674	0.0088895	0.00495748	0.00784483	0.013631
0.00552999	0.00720839	0.00304873	0.00537502	0.00840327	0.0118726	0.00436954	0.00407387	0.00489382	0.0103566	0.00669196	0.00630082
0.00779455	0.00935524	0.00519191	0.00714933	0.010776	0.0143971	0.00582268	0.00531345	0.0106337	0.00563459	0.00441832	0.00903594
0.00816808	0.00513488	0.00473497	0.00492363	0.0175236	0.00995475	0.0114152	0.00422377	0.00588951	0.0213963	0.00377108	0.00662309
0.00892037	0.00435785	0.00474925	0.00338462	0.0148403	0.00650052	0.0084903	0.0044719	0.00882509	0.0102991	0.00411967	0.0073879
0.0101454	0.00565687	0.00323521	0.00525127	0.0114591	0.00639803	0.0075398	0.00423173	0.00946637	0.00998022	0.00506306	0.0214763
0.00457271	0.0052606	0.00346532	0.00388091	0.0166767	0.0103925	0.00835013	0.0051593	0.0104002	0.00824221	0.0064169	0.00742846
0.00838361	0.0122585	0.00347897	0.00588761	0.0101054	0.0121147	0.00821527	0.00497477	0.0101518	0.00521594	0.00411745	0.006114
0.00488091	0.00482699	0.00285329	0.00635747	0.0106169	0.0129448	0.00957436	0.00408979	0.00634278	0.0218739	0.00339156	0.00613139
0.00865493	0.00637933	0.00372465	0.00744087	0.0213893	0.0165235	0.00671504	0.00440648	0.00780634	0.00896581	0.0047837	0.00830151
0.00869105	0.00728116	0.00357726	0.0053148	0.0112246	0.0131386	0.00802171	0.0037249	0.0158122	0.0128553	0.00311724	0.00897357
0.00516956	0.00429028	0.00469913	0.00630128	0.00868284	0.0155019	0.00504124	0.00534875	0.0133734	0.0162	0.00325962	0.00772848
0.00558839	0.00655406	0.00386393	0.0149159	0.00656645	0.0117569	0.00977978	0.00455736	0.00748532	0.0042237	0.00621817	0.00767011
0.00551868	0.00913049	0.00307009	0.00753176	0.0143713	0.0150963	0.00682433	0.00530527	0.00688207	0.0141119	0.00393383	0.0123352
0.00409181	0.00918131	0.00325421	0.00763789	0.0142183	0.0133533	0.00934498	0.00388653	0.00559044	0.0331574	0.00429083	0.00737056
0.00583402	0.00549499	0.00480312	0.00593906	0.010058	0.0111323	0.00550342	0.0039678	0.00693873	0.0156044	0.00494898	0.011346
0.00694688	0.00512068	0.0048025	0.0191773	0.00541995	0.0258351	0.00494433	0.00317516	0.0126262	0.00679032	0.00432606	0.0118672
0.00932928	0.00475907	0.00304034	0.00846934	0.0129328	0.00671807	0.00441976	0.00387794	0.0151075	0.0320335	0.00674365	0.00563041
0.00605851	0.00448606	0.00332805	0.00476067	0.0179408	0.0105068	0.00371839	0.00578057	0.0103444	0.00647753	0.00434964	0.00727099
0.00869663	0.00393326	0.00301896	0.00424773	0.00852454	0.00836023	0.00847302	0.00274749	0.0131777	0.0100962	0.00590123	0.00744595
0.00723999	0.00415539	0.00403957	0.0069776	0.0272365	0.00828457	0.00591923	0.00372868	0.00637247	0.00561105	0.00376542	0.00573846
0.00909077	0.0051131	0.00361043	0.00622665	0.0125411	0.00807358	0.00525686	0.0198011	0.00796694	0.0236889	0.00463748	0.0250563
0.00386803	0.00971172	0.00268212	0.00720493	0.0075086	0.00828334	0.00609322	0.00723072	0.00881204	0.00641751	0.00380698	0.00528748
0.00587755	0.00749592	0.00317064	0.00600462	0.0143491	0.00828489	0.00892966	0.00993244	0.00741248	0.00642382	0.00440793	0.0152377
0.00397972	0.0115772	0.00302654	0.00386028	0.00722441	0.013537	0.00469518	0.0087562	0.00632219	0.00771773	0.00352911	0.00787845
0.00655115	0.00652145	0.00367589	0.00609235	0.00600563	0.0169544	0.00627554	0.00570527	0.00573024	0.0118677	0.00430767	0.0102718
0.00926449	0.00465492	0.00472477	0.0059526	0.0136688	0.00882714	0.00459602	0.00394344	0.007068	0.00578874	0.00317809	0.015002
0.00705382	0.00452773	0.00372904	0.00528058	0.0078663	0.00644317	0.00619444	0.00578131	0.0066703	0.00668048	0.0073631	0.00663294
0.00520901	0.0150746	0.00396749	0.00736044	0.0166693	0.0105011	0.0120652	0.00580721	0.00920601	0.00596987	0.00447173	0.012393
0.00522893	0.00433492	0.00242411	0.00655589	0.0234911	0.00941202	0.00852712	0.00532539	0.00809726	0.00736827	0.0049781	0.0175655
0.00651781	0.00817639	0.00236586	0.00561889	0.00991135	0.0164979	0.00862641	0.0063554	0.00693618	0.00714911	0.00441495	0.00914912
0.00599112	0.00696546	0.00327443	0.00377377	0.0240514	0.0271911	0.0087575	0.00687602	0.0139825	0.00599141	0.0062914	0.0100648
0.00444578	0.00649374	0.00245928	0.00624082	0.00879583	0.0202738	0.0107945	0.00876271	0.00742211	0.00833246	0.00403826	0.00770225
0.00462124	0.00451134	0.00323413	0.00423681	0.025957	0.00822295	0.00611357	0.00537579	0.00727028	0.00456242	0.00454959	0.00647894
0.00560826	0.0039853	0.00207769	0.00653934	0.0129182	0.00594639	0.0121295	0.0114702	0.0130499	0.00681131	0.00468554	0.00796913
0.00437367	0.00825899	0.00368745	0.00595562	0.00692443	0.00533582	0.00454637	0.00689929	0.00769123	0.00747278	0.00424228	0.0112471
0.00490289	0.00939863	0.00245989	0.00628759	0.0157247	0.0141776	0.00959298	0.0061598	0.00979226	0.00852548	0.00968543	0.00585108
0.00510989	0.0157991	0.00217501	0.00460152	0.0156981	0.0154506	0.00663627	0.00518444	0.00765805	0.0115368	0.00377004	0.00790893
0.00940199	0.0127748	0.00254198	0.00443048	0.0250531	0.0189909	0.00504077	0.00821911	0.025788	0.0147913	0.00401923	0.00574608
0.00277999	0.00800384	0.00378841	0.00626638	0.00994508	0.00536984	0.0103285	0.01303	0.0118535	0.00648565	0.00342248	0.00886574
0.00485891	0.00946942	0.00544324	0.0187818	0.00399988	0.0103769	0.00809957	0.00506867	0.00704126	0.0123609	0.00545752	0.0103229
0.00500603	0.0073847	0.00237962	0.00483171	0.00934019	0.00740799	0.00611644	0.00603683	0.0124558	0.0192436	0.00489386	0.0107237
0.0118684	0.010998	0.00358311	0.00518876	0.00939768	0.0108786	0.00704511	0.00432079	0.0116682	0.00747738	0.00386303	0.0045619
0.00687492	0.00920864	0.00331895	0.00839814	0.00423249	0.0176384	0.00579064	0.00684421	0.00735444	0.0107268	0.00628178	0.00585363
0.011489	0.00913785	0.00241098	0.0056022	0.0102644	0.00576242	0.00828593	0.00915667	0.00923208	0.0058007	0.00401872	0.00574587
0.010033	0.00960773	0.00219966	0.00596059	0.00903344	0.00849515	0.00570932	0.00669998	0.017385	0.0103225	0.00376251	0.00894907
0.00557743	0.00852339	0.00224384	0.00584946	0.0198339	0.0143335	0.0122098	0.0136105	0.00581191	0.0122263	0.00526438	0.00729446
0.0139886	0.00682948	0.00259048	0.00475271	0.00802016	0.00876169	0.0128929	0.00605867	0.0120465	0.00657614	0.00520896	0.00444355
0.00712148	0.00527832	0.0031493	0.00569312	0.00567056	0.00522012	0.00851994	0.0050721	0.00853902	0.0247421	0.00590828	0.0099856
0.00674383	0.00867912	0.00254971	0.00598931	0.00490742	0.00794184	0.0049655	0.00988259	0.00739897	0.00687848	0.0111705	0.0104484
0.00868	0.00615361	0.00352993	0.00484941	0.00809292	0.0151654	0.00752161	0.00609877	0.00638349	0.0102488	0.00352148	0.00675213
0.0126391	0.00753565	0.00296938	0.00565566	0.00411546	0.00607601	0.006575	0.00804927	0.00822099	0.0069686	0.00281042	0.00834024
0.00472856	0.0130934	0.00581606	0.00561784	0.0128388	0.0118288	0.00588645	0.0104005	0.0106991	0.00602434	0.00417869	0.0102386
0.00478437	0.0093472	0.00390467	0.00855248	0.00642897	0.0118696	0.00669735	0.00475948	0.00813837	0.0088032	0.00461013	0.00508278
0.00541828	0.0109198	0.00304959	0.00540852	0.00980731	0.00589497	0.00740092	0.00439865	0.00728336	0.00824386	0.00378075	0.00539122
0.00564849	0.00811517	0.00457909	0.00483105	0.0076111	0.0168934	0.00702966	0.00465357	0.0180773	0.00660228	0.00328758	0.0199133
0.0068303	0.00735858	0.0058008	0.00553745	0.00725626	0.00596436	0.00511426	0.0087566	0.0126151	0.0052563	0.0076703	0.0103131
0.0102383	0.0053874	0.00333863	0.0200072	0.00925969	0.00605893	0.00474365	0.00923159	0.0129335	0.00549171	0.00481454	0.00770461
0.0054819	0.0125732	0.00344731	0.00391076	0.0039004	0.00566357	0.00654556	0.00730123	0.0127378	0.00525661	0.00408588	0.0133336
0.00756373	0.00723883	0.0033318	0.00548004	0.00549099	0.00608482	0.00952613	0.0042932	0.0148569	0.0129935	0.00448195	0.00428526
0.00539779	0.00895344	0.00517887	0.0141092	0.00830808	0.017157	0.00808288	0.00827989	0.00721012	0.00627063	0.00406888	0.00583672
0.00512874	0.0136271	0.00319995	0.00405689	0.0153109	0.0183071	0.00646596	0.00933691	0.00827089	0.0121934	0.00731186	0.00919196
0.0095158	0.00636581	0.00399281	0.0061863	0.00839027	0.0173298	0.0137333	0.00510024	0.0136562	0.0151982	0.00559135	0.00411536
0.00752948	0.00495192	0.00405616	0.00538065	0.00758712	0.0146061	0.0087625	0.00853686	0.015061	0.00394476	0.00339066	0.00602446
0.00782261	0.0100968	0.00354209	0.00448521	0.0110559	0.00377029	0.00694076	0.00362011	0.0108433	0.00425678	0.00460741	0.00405073
0.00712588	0.0129798	0.00625225	0.0059634	0.0090461	0.00932985	0.00583884	0.00463616	0.0136088	0.00436667	0.00482299	0.00356513
0.00692116	0.0113726	0.0057696	0.00586699	0.00593201	0.0128556	0.00540748	0.00385167	0.0101733	0.00718078	0.00515129	0.00411525
0.00567823	0.0121018	0.00389159	0.00579404	0.00690058	0.0191411	0.00845953	0.00590423	0.00635624	0.0150211	0.00386082	0.0137403
0.00885229	0.00662168	0.00356497	0.00975422	0.00649627	0.00797049	0.00562763	0.00439753	0.00799409	0.0196269	0.00523313	0.00686933
0.00749999	0.0097616	0.00591595	0.00522534	0.0064539	0.00890596	0.00620603	0.00608084	0.00532406	0.00900535	0.00307643	0.00616111
0.00480542	0.0081179	0.00837658	0.00603782	0.00987369	0.0137674	0.00586236	0.00782125	0.00770114	0.00947247	0.00548366	0.0166784
0.00721418	0.0069497	0.0029364	0.00546272	0.0037292	0.00357031	0.00998769	0.0129858	0.00935485	0.00963576	0.00392382	0.00617817
0.00510378	0.0059728	0.00403143	0.00325356	0.0119425	0.0245717	0.00695508	0.00436894	0.00703966	0.0143074	0.0070686	0.00771337
0.00586584	0.00862351	0.00422492	0.00688663	0.0210347	0.0110572	0.00630565	0.0104487	0.00472481	0.0133399	0.00370083	0.0165023
0.00661733	0.00874196	0.00385883	0.00657481	0.0086271	0.0165595	0.00519915	0.00798467	0.00625253	0.0164801	0.0038322	0.00907114
0.00574138	0.00591518	0.011078	0.00461851	0.00600495	0.0121242	0.0119104	0.0103438	0.0118131	0.00741421	0.00347048	0.00580281
0.0063498	0.0128209	0.00538559	0.00574359	0.00766078	0.00883202	0.00638931	0.00490358	0.0100134	0.0112847	0.00433339	0.00638896
0.00543184	0.0109499	0.00304489	0.00474762	0.0143644	0.017707	0.00433975	0.00446044	0.00559955	0.00500116	0.00447902	0.0102736
0.00634156	0.0064703	0.00547742	0.00434584	0.00624587	0.0158988	0.0045633	0.00952344	0.00492784	0.00667493	0.00319021	0.00598381
0.00839809	0.00613025	0.00606423	0.00575611	0.0126692	0.00844459	0.00657104	0.00628994	0.00463572	0.009017	0.00430743	0.00590267
0.00935837	0.0129799	0.00381363	0.00521315	0.00958547	0.0225862	0.00712463	0.00493074	0.00711483	0.0123235	0.00495297	0.00737969
0.0106312	0.00670996	0.00407049	0.00363455	0.00933215	0.00543222	0.00623577	0.00779298	0.0061977	0.0155101	0.00573039	0.00809081
[truncated: 5,278 more rows]

## Sheet: HCC44 Ub
DMSO	DMSO + P7i	Tapi	Tapi + P7i	Tak243	Tak243 + P7i	TAPi + Tak243	TAPi + Tak243 + P7i	MG132	MG132 + P7i	MG132 + Tapi	MG132 + Tapi + P7i
[truncated: 5,246 more rows]

[truncated: 5 more sheets: A549 ADPr, A549 AHR, A549 Ub, CT26 ADPr, CT26 HiBiT]
